# Supplementary material for: Deep Sequencing of Organ- and Stage-Specific microRNAs in the Evolutionarily Basal Insect Blattella germanica (L.) (Dictyoptera, Blattellidae)
Source: PLoS One. 2011 Apr 28;6(4):e19350. doi: 10.1371/journal.pone.0019350 (PMC3084283; doi:10.1371/journal.pone.0019350)
Supplement: Table S4 — Complete list of miRNA candidates found in the WB-6 and Ov-A libraries of Blattella germanica before clustering analysis. (XLS) [file pone.0019350.s008.xls]

## Sheet: all_candidates_Table S4
Table S4. Complete list of miRNA candidates found in the WB-6 and Ov-A libraries of Blattella germanica before clustering analysis
Seq_id	Sequence	WB-6	Ov-A
bge_candidate1	TGTGATGTGCATGTGGGCTTTCC	1092	4303499
bge_candidate2	TGTGATGTGCATTTGGGCTTTCC	0	52511
bge_candidate3	TGGGATGTGCATGTGGGCTTTC	68	49669
bge_candidate4	TGTGATGTGCATGTTGGCTTTCC	0	36916
bge_candidate5	TGTGCTGTGCATGTGGGCTTT	0	33562
bge_candidate6	TGTGATGTGAATGTGGGCTTTC	37	32809
bge_candidate7	TGTGATGTTCATGTGGGCTTTCC	0	25095
bge_candidate8	TGTGATTTGCATGTGGGCTTTCC	0	24841
bge_candidate9	TGTGATGTGCCTGTGGGCTTTCC	5	20937
bge_candidate10	TGTGACGTGCATGTGGGCTTTCC	0	18147
bge_candidate11	TGGGATGTGAATGTGGGCTTTC	20	18044
bge_candidate12	TGTTATGTGCATGTGGGCTTTCC	0	18037
bge_candidate13	TGGAATGTAAATAAGTATTTAG	963	16118
bge_candidate14	TGTGATGTGCATGTGGTCTTTCC	0	15856
bge_candidate15	TGTGATGTGCATGTGTGCTTTCC	0	14166
bge_candidate16	GAAGCTCACAGGGGCAGAGTGGA	0	12212
bge_candidate17	TGTGCTGTGCCTGTGGGCTTTCC	0	8809
bge_candidate18	TGGGATGTAAAGAAGGATGGTG	50	8671
bge_candidate19	GTAAGTAGTTCTGCCGAAGACA	8530	63
bge_candidate20	TGTGATGGGCATGTGGGCTTTC	0	8224
bge_candidate21	TGCGATGTGCATGTGGGCTTTCC	0	8095
bge_candidate22	TGTGATGTTCATTTGGGCTTTCC	0	7867
bge_candidate23	TGGAATGTAAAGAAGGATGTAG	547	7512
bge_candidate24	TGGAATGTAACGCCGTCTGGCG	6802	0
bge_candidate25	TGTGATGTGCATGGGGGCTTTCC	0	6632
bge_candidate26	TGGAATGTACCGCCGTCTGGCG	6348	0
bge_candidate27	TGTGATGTGCATGCGGGCTTTCC	0	6227
bge_candidate28	TGGAATGGAAAGAAGGATGGAG	6041	68
bge_candidate29	TGTGATGCGCATGTGGGCTTTCC	0	5892
bge_candidate30	TGGAATGTAAATAAGGATTTTG	9	5600
bge_candidate31	TGTGAAGTGCATGTGGGCTTTCC	0	5549
bge_candidate32	TGGGATGTAAATAAGGATTTTG	8	5442
bge_candidate33	TGTGAGGTGCATGTGGGCTTTCC	0	5407
bge_candidate34	TGTGATTTGCATTTGGGCTTTCC	0	4786
bge_candidate35	TGGAATGTAACGCAGTCTGGCG	4748	0
bge_candidate36	TGTGATTTTCATGTGGGCTTTCC	0	4695
bge_candidate37	TGTGATGTGCATTTTGGCTTTCC	0	4685
bge_candidate38	TGTGATGTGCATGTCGGCTTTCC	0	4524
bge_candidate39	TGGAATGTAAAGAAGGATTTTG	9	4431
bge_candidate40	TGGGATGTGCAGGTGGGCTTTC	5	4269
bge_candidate41	TGTCATGTGCATGTGGGCTTTCC	0	4178
bge_candidate42	TGGGATGTAAAGAAGGATGTTG	13	4162
bge_candidate43	TGAGATGTGCATGTGGGCTTTCC	0	4019
bge_candidate44	GACGAGAGCTTTCGCGGCTGGTG	3910	0
bge_candidate45	TGTGATGTTCATGTTGGCTTTCC	0	3885
bge_candidate46	TGTGATGTCCATGTGGGCTTTCC	0	3779
bge_candidate47	TGGGATGTAAATAAGTATTTTG	0	3773
bge_candidate48	TGGGATGTGAATGAGGGCTTTC	0	3753
bge_candidate49	AGCAGCCGAGCCAGCCTGACGA	3724	6
bge_candidate50	TGTGATGTGCATCTGGGCTTTCC	0	3710
bge_candidate51	CCCGTTGGGCGGTATTCGGGCG	3698	7
bge_candidate52	GTAGGCCGGCGGAAACTACTTG	2528	3647
bge_candidate53	TGTGATGTGCACGTGGGCTTTCC	0	3596
bge_candidate54	TGTGATGTGCATGTGCGCTTTCC	0	3464
bge_candidate55	TGTAATGTAAATAAGTATTTTT	0	3453
bge_candidate56	TGTGATGTGCATTTGGTCTTTCC	0	3341
bge_candidate57	TGTGATTTTCATTTGGGCTTTCC	0	3318
bge_candidate58	TGGGATGGAAAGAAGTATGGAG	3285	59
bge_candidate59	TGGGATGTAAATGAGGATTTTG	0	3268
bge_candidate60	TGGGATGTAAATGTGGGCTTTC	0	3235
bge_candidate61	TGGGATGTAAAGAAGGATTTTG	5	3169
bge_candidate62	TGGAATGTAAATAAGTATGTAG	3156	3150
bge_candidate63	TGTGATGTGCATGTGGGTTTTC	0	3132
bge_candidate64	TGTGATGTGCATGTGTTCTTTCC	0	3116
bge_candidate65	TGTGATCTGCATGTGGGCTTTCC	0	3059
bge_candidate66	TGTGATGTGCATGTGGCCTTTCC	0	3025
bge_candidate67	TGTGATGTGCATGTTGTCTTTCC	0	3014
bge_candidate68	TGGAATTTAAAGAAGTATGTAG	2986	195
bge_candidate69	TGGGATGTGCATGAGGGCTTTC	0	2967
bge_candidate70	CGTTTCGCAGAGCTCGGCCACC	2935	0
bge_candidate71	TGGGATGTGAAGGTGGGCTTTC	0	2899
bge_candidate72	TGTGATGTGCATGAGGGCTTTC	0	2855
bge_candidate73	TGTTATGTGCATGTTGGCTTTCC	0	2808
bge_candidate74	TGTGATATGCATGTGGGCTTTCC	0	2757
bge_candidate75	TGGAATGTAAAGCAGTCTGGAG	2742	0
bge_candidate76	TGTGATGTGCATGTGGGCCTTCC	0	2653
bge_candidate77	TGTGATGTGCATGTGGGATTTC	0	2636
bge_candidate78	TGTGATGTGCATGTTTGCTTTCC	0	2617
bge_candidate79	TGTGATTTGCATGTTGGCTTTCC	0	2608
bge_candidate80	TGGGATGTAAATGAGGGCTTTG	0	2555
bge_candidate81	GAGGGCTGGGCACGGGGGTC	2548	0
bge_candidate82	TGTGATGTGCATTTGTGCTTTCC	0	2534
bge_candidate83	TGGAATGTAACGAAGTCTGGAG	2488	0
bge_candidate84	TGTGATGTACATGTGGGCTTTC	0	2450
bge_candidate85	TGTGATGTTCATGTGTGCTTTCC	0	2446
bge_candidate86	TGGAATGTAACGCAGTCTGGAG	2430	0
bge_candidate87	TGTGATGTGCATGTGGGCTCTCC	0	2391
bge_candidate88	TGTGATGTGTATGTGGGCTTTCC	0	2329
bge_candidate89	TGTTATGTGCATTTGGGCTTTCC	0	2299
bge_candidate90	TCAGTCGTACCAAGCAGAGTGC	2275	238
bge_candidate91	TGGAATGTAAAGACGTCTGGAG	2268	33
bge_candidate92	TGTGATGTTCATGTGGTCTTTCC	0	2261
bge_candidate93	TGGAATTTAAATAAGTATGGAG	2214	78
bge_candidate94	TGTGATGAGCATGTGGGCTTTCC	0	2145
bge_candidate95	TGGGATGTAAAGAAGGATGGAG	2139	0
bge_candidate96	TGGGATGTAAAGGAGGATGGTG	18	2127
bge_candidate97	GGGAGGGGGGAACGGGCTTCGAC	2111	9
bge_candidate98	GGCGTGGTCGGGAAGCGGGTC	2066	0
bge_candidate99	TGTGATGTAAATGTGGGCTTTC	0	2060
bge_candidate100	AGTTCTACAGTCCGACGATC	2019	0
bge_candidate101	TGGAATGGAAAGAAGAATGGAG	2014	22
bge_candidate102	AGGGCTGGGCACGGGGGTCC	1902	0
bge_candidate103	TGTAATGTGCATGTGGGCTTTCC	0	1899
bge_candidate104	TGTGATGTGCAGGTGGGCTTTC	0	1897
bge_candidate105	TGGGATGTAAATGAGGACTTTG	0	1857
bge_candidate106	TGTGATGTGCATGTTTTCTTTCC	0	1842
bge_candidate107	TGGAATTTAAAGAAGTATTGAG	1829	107
bge_candidate108	TGGAATGAAAAGAAGAATGGAG	1813	36
bge_candidate109	TGGGATGTAAAGAAGTATTTTG	0	1778
bge_candidate110	GTGAGCGTCCGGACCGAGGGCAA	1778	0
bge_candidate111	CCGGGTCAGGGCGGGTACGGGGG	1748	0
bge_candidate112	GTTCGGACTGGTGTTAGAGACG	45	1732
bge_candidate113	TGTGATGTGAATGTGGGTTTTT	0	1717
bge_candidate114	TGTGATGTGCATATGGGCTTTC	0	1716
bge_candidate115	TGGGATGTAAATGAGGGTTTTG	0	1673
bge_candidate116	CGTCTCCCGTCGGCGGCGCTTA	1660	0
bge_candidate117	TGTTATGTTCATGTGGGCTTTCC	0	1653
bge_candidate118	TATCTCGGAATGTAACGCGCAG	1651	6
bge_candidate119	TGGGATGTAAATAAGGACTTTC	0	1635
bge_candidate120	TGTGATGTGGATGTGGGCTTTCC	0	1631
bge_candidate121	TTCGACAGCGGCTCGGCACCTAA	18	1616
bge_candidate122	ACGCGGAAGCGCGTCCGGCCGC	1593	0
bge_candidate123	TGGAATGGAAAGAAGCATGGAG	1583	26
bge_candidate124	CCAAAAGGACGGCCGGCCCGCA	1547	0
bge_candidate125	TGTGATGTTCATTTTGGCTTTC	0	1544
bge_candidate126	TGGGATGTAAAGAAGTATGTAG	138	1543
bge_candidate127	TGGAATGTAAATAAGTATTGAG	1536	765
bge_candidate128	TGTGCTTTGCATGTGGGCTTTCC	0	1494
bge_candidate129	TGTGATTTGCATGTGGTCTTTCC	0	1477
bge_candidate130	TGGGATGTAAAGAAGAATGGAG	1469	56
bge_candidate131	CGGCCACTGGCGGAGAAGCTTG	1460	0
bge_candidate132	TGGAATGTAAATAAGGATGTTG	0	1454
bge_candidate133	TGTGATGTGCATTTTGTCTTTCC	0	1436
bge_candidate134	AGGAGCGGACGAAGGGGGCTGC	1425	0
bge_candidate135	TGTGATGTGAATGAGGGCTTTC	0	1414
bge_candidate136	AGTTCTACAGTCCGACGATC	0	1397
bge_candidate137	TGGGATGTGAAGGTGGGCGTTG	0	1373
bge_candidate138	TGTGATTTGCCTGTGGGCTTTCC	0	1371
bge_candidate139	TGGGATGTGCAGGTGGGCGTTC	0	1369
bge_candidate140	TGTGATGTTCATTTGGTCTTTCC	0	1365
bge_candidate141	TGGGATGTAAAGGAGGATGTTG	5	1340
bge_candidate142	TGGGATGTAAAGGAGGATTTTG	0	1331
bge_candidate143	TGTGATGTGAATTTGGGCTTTC	0	1316
bge_candidate144	TGTTATTTGCATGTGGGCTTTCC	0	1311
bge_candidate145	TGGGATGTGAAGGAGGGCTTTC	0	1305
bge_candidate146	TGGACTGTAAAGAATTATGGAG	1270	9
bge_candidate147	CGCGGCCACCTCTGGAGGCGG	1270	0
bge_candidate148	TGTTATTTTCATTTGGGCTTTC	0	1261
bge_candidate149	AGTATCAGAAGTAGATGACG	1254	0
bge_candidate150	TGGGATGTACATGTGGGCTTTC	0	1244
bge_candidate151	TGTGATGTTCATTTTTTCTTTCC	0	1238
bge_candidate152	TGTGATGTTCATTTTGTCTTTCC	0	1232
bge_candidate153	TGGACTGTAAAGAAGTACGGAG	1222	0
bge_candidate154	TGGGATGTAAAGAAGGACGGTG	0	1220
bge_candidate155	CTCGGAGGAGCCGCAGAAGCAG	1206	118
bge_candidate156	TGGGGTGGAAGGATGTATGGAG	1191	0
bge_candidate157	TGGGATGGGCATGTGGGCTTTCC	0	1187
bge_candidate158	TGTGCTGTGCATGCGGGCTTTCC	0	1175
bge_candidate159	CAGGCTGCCGCGAGATCGTCGC	1175	0
bge_candidate160	TGGGATGTGAAGGAGGGCGTTG	0	1174
bge_candidate161	GAGTTCTACAGTCCGACGATC	1145	0
bge_candidate162	TGTGATGTGCATGTAGGCTTTCC	0	1142
bge_candidate163	TGGACTGTAACGAAGTATGGAG	1132	42
bge_candidate164	TGTGGTGTGCATGTGGGCTTTCC	0	1129
bge_candidate165	TGGAATGTAAAGAAGGAGGGAG	1129	0
bge_candidate166	TGGAATGTAAAGAAGGATTGAG	223	1100
bge_candidate167	CTACGAACCAGAATGACATCGCG	376	1078
bge_candidate168	TGGAATTTAAATAAGTATGTAG	1076	59
bge_candidate169	TGGGATGTGAAGGAGGGCGGTG	0	1074
bge_candidate170	TGGAATGTAAAGACGTCTGGCG	1065	0
bge_candidate171	TGGGATGTGCAGGAGGGCTTTC	0	1060
bge_candidate172	TGGGATGTGAATGTGGGTTTTG	0	1057
bge_candidate173	TGTGATGTAAATAAGTATTTTT	0	1053
bge_candidate174	TGGAATGTAAAGGAGGATGGTG	7	1051
bge_candidate175	TGTGATGTGCATTTGTTCTTTCC	0	1046
bge_candidate176	TGTGATGTTAATGTGGGCTTTC	0	1042
bge_candidate177	CCCCGTTGGGCGGTGTTCGGGC	1037	0
bge_candidate178	TGTGCTGTTCATGTGGGCTTTCC	0	1034
bge_candidate179	TGGGATGGAAAGATGTATGGAG	1025	79
bge_candidate180	TGTGATTTGCATTTTGGCTTTCC	0	1022
bge_candidate181	TGGGATGTAAAGGAGGGTGGTG	10	1016
bge_candidate182	TGACTAGATCCATACTCGTCT	1015	107
bge_candidate183	TGGAATGTAACGAAGTCTGGCG	1014	0
bge_candidate184	TGGAATGTAAAGCAGTCTGGCG	1004	13
bge_candidate185	TGTGATGTTCATGTTGTCTTTC	0	1002
bge_candidate186	TGGAATGTAACGACGTATGGAG	1002	52
bge_candidate187	TGTGATGTGCGTGTGGGCTTTCC	0	992
bge_candidate188	TGGGATGTAAAGGAGGGCTTTG	0	986
bge_candidate189	CATCGGGCGACGCCTTCGGGCC	983	0
bge_candidate190	TTTGATGTGCATTTGGGCTTTCC	0	982
bge_candidate191	TGGACTGTAAAGAAGTCTGGAG	980	11
bge_candidate192	GCATTTGCCGGACGGGGCCTAAG	980	0
bge_candidate193	TGGAATGTCCAGAAGTATGGAG	976	10
bge_candidate194	TGTTATGTGAATGTGGGCTTTCC	0	969
bge_candidate195	TGGGATGTAAAGGAGGGCGTTG	0	960
bge_candidate196	TGTGATGGGAATGTGGGCTTTT	0	958
bge_candidate197	TGTGATTTGCATGTGTGCTTTCC	0	952
bge_candidate198	TGGGATGTAAATAAGGATGTTG	0	942
bge_candidate199	TGGAATGTACAGAAGTCTGGAG	942	34
bge_candidate200	CCCGCTGGGCGGTATTCGGGCG	927	0
bge_candidate201	TGGAATGTAACGCCGTCTGGAG	922	0
bge_candidate202	TGTGATGTTCATTTGTGCTTTCC	0	920
bge_candidate203	TGGAATGTAACGCAGTATGGAG	920	7
bge_candidate204	TGTGATGTGCCTGTTGGCTTTCC	0	919
bge_candidate205	TGTGATGTGCATGTGGACTTTC	0	907
bge_candidate206	TGGAATGTACAGCAGTATGGAG	907	9
bge_candidate207	TGGAATGTACAGACGTATGGAG	896	39
bge_candidate208	TGGAATTTAAAGAAGTATTTAG	892	418
bge_candidate209	TGTGCTGTGCATGAGGGCTTTCC	0	879
bge_candidate210	TGTGATGTGCATTTTTTCTTTCC	0	877
bge_candidate211	TGTGATTTGAATGTGGGCTTTC	0	870
bge_candidate212	TGGGATGTAAAGGAGGACTTTG	0	869
bge_candidate213	CGCGACTCGTTGGGCACCGGTCT	868	0
bge_candidate214	TGGAATATAAAGAAGAATGGAG	864	33
bge_candidate215	TGGGATGTGAATGAGGACTTTC	0	863
bge_candidate216	TGGAATGTACAGAAGTATGGCG	861	0
bge_candidate217	CAGCTTTCGTCGTGCATGCCGG	858	40
bge_candidate218	TGTGATGTAAATAAGGATTTTT	0	853
bge_candidate219	TGGGATGTGAATGAGGGTTTTG	0	853
bge_candidate220	TGTGACGTGCATGTTGGCTTTCC	0	851
bge_candidate221	TGGGATGTAAAGGAGGGCGGTG	0	849
bge_candidate222	TGGAATGTAAAGAATTATGTAG	848	103
bge_candidate223	TGGGATGTAAAGGAGGACGGTG	0	847
bge_candidate224	TGGGATGTAAAGAAGGACTTTG	0	846
bge_candidate225	TGGGATGTAAATGTGGGTTTTG	0	842
bge_candidate226	TGGGATGTAAAGAAGGACGTTG	0	838
bge_candidate227	TGGGATGTACATGAGGGCTTTC	0	837
bge_candidate228	TGGAATGTCAAGAAGTCTGGAG	832	5
bge_candidate229	TGGGATGTAAATGTGGACTTTC	0	831
bge_candidate230	TGTGATGTGCATTTTTGCTTTC	0	822
bge_candidate231	TGGGATGTAAATGAGTATTTTG	0	820
bge_candidate232	TGGAATGTCAAGCAGTATGGAG	820	10
bge_candidate233	TGTGCTGTGAATGTGGGCTTTCC	0	816
bge_candidate234	TGTGATTTTCATTTTGGCTTTCC	0	807
bge_candidate235	TGGGATGTAAATAAGGGTTTTG	0	806
bge_candidate236	TGTAATGTAAATAAGTATGGAG	805	107
bge_candidate237	TGTGATTTTCATGTTGGCTTTCC	0	800
bge_candidate238	TGGGATGTAAAGGAGGACGTTG	0	798
bge_candidate239	CGCGTCGGGCGTGGTCGGGAAGC	797	0
bge_candidate240	GAAGATCACAGGGGCAGAGTGGA	0	795
bge_candidate241	TGGGATGTAAAGAAGGGTGGTG	0	794
bge_candidate242	TGGAATGTCAAGAAGTATTGAG	791	8
bge_candidate243	TGGAATGTAACGAAGTATGGCG	787	0
bge_candidate244	AGCCTCGGCGAGTAGGAGGGCG	786	0
bge_candidate245	TGTAATTTAAAGAAGTATGGAG	785	20
bge_candidate246	TGGAATGTCACGAAGTATGGAG	780	0
bge_candidate247	TGGGATGTGCATGGGGGCTTTC	0	779
bge_candidate248	TGGGATGTGAATGTGGACTTTC	0	777
bge_candidate249	TGCGATGGGCATGTGGGCTTTC	0	774
bge_candidate250	TGGAATGTACAGAAGTATTGAG	772	60
bge_candidate251	TGGAATGTAAAGAAGGACGGTG	0	767
bge_candidate252	TGGGATGTGCATGTGGGCGTTC	0	765
bge_candidate253	TGGGTACAGAACTGCAGAAGAG	763	122
bge_candidate254	TGTTATGTTCATTTGGGCTTTCC	0	757
bge_candidate255	TGTTATTTTCATTTTGGCTTTCC	0	755
bge_candidate256	TGTAATGTAAATAAGGATTTTT	0	755
bge_candidate257	TGGACTGTAAAGAAGTATGTAG	750	63
bge_candidate258	TGTGACGTGCATTTGGGCTTTCC	0	745
bge_candidate259	TGTGATGTAAATGAGGATTTTT	0	745
bge_candidate260	CAGTGAGGCGGATCGCGAGCAG	742	0
bge_candidate261	TGGACTGTACAGAAGTATGGAG	733	219
bge_candidate262	TGTGATTTGCATTTGGTCTTTCC	0	730
bge_candidate263	TGTTATTTGCATTTGGGCTTTC	0	729
bge_candidate264	TGTGATGTTCATGTGTTCTTTCC	0	728
bge_candidate265	TTTGATGTGCATGTTGGCTTTCC	0	726
bge_candidate266	TGGCATGTAAAGCAGTATGGAG	721	12
bge_candidate267	TGGACTGTCAAGAAGTATGGAG	711	31
bge_candidate268	AAAAGTTTTCGGAAGACGGCCT	710	30
bge_candidate269	TGTGATGTGAATGTGTGCTTTC	0	709
bge_candidate270	TGTGATGTTCATGTTTTCTTTCC	0	708
bge_candidate271	TGGGATGGAAAGAAGGATGGAG	706	27
bge_candidate272	TGGCATGTAAAGAAGTCTGGAG	703	0
bge_candidate273	TGGAATGTAAATAAGGACTTTC	0	702
bge_candidate274	TGTGATGTGCATGTGAGCTTTC	0	695
bge_candidate275	TGGAATGTAAAAAAGAATGGAG	693	5
bge_candidate276	GTTCTACAGTCCGACGGATC	693	0
bge_candidate277	TGGCATGTCAAGAAGTATGGAG	692	9
bge_candidate278	TGGGATGTAAATAAGGGCTTTC	0	686
bge_candidate279	TGTGATGTGCCTTTGGGCTTTCC	0	685
bge_candidate280	TGTGATGGGCAGGTGGGCTTTC	0	685
bge_candidate281	TGGGATGTGCATTTGGGCTTTC	0	682
bge_candidate282	TGGAATGTAAATAAGTACTTTC	0	677
bge_candidate283	TGGGATGTGCAGGAGGGCGTTG	0	673
bge_candidate284	GGAAGTAGTTCTGCCGAAGACA	672	0
bge_candidate285	TGGAAGGTAAAGAAGGATGGAG	668	34
bge_candidate286	TGTTATGTTCATGTTGGCTTTC	0	667
bge_candidate287	TGGAATGTAAGAAGTATGGAG	667	17
bge_candidate288	TGGGATGTAAAGGTGGGCTTTC	0	666
bge_candidate289	TGGAATGTAAATAAGGATGGAG	173	665
bge_candidate290	TGGGATGTGAATGAGGATTTTG	0	665
bge_candidate291	TGTTATTTTCATGTGGGCTTTC	0	662
bge_candidate292	TGTGATGTGAATGTTGGCTTTCC	0	659
bge_candidate293	TGGACTGTAAAGACGTATGGAG	647	116
bge_candidate294	TGTGCTGTGCATGTTGGCTTTCC	0	643
bge_candidate295	TGAGGTAGTAGTTTGTATATTT	34	643
bge_candidate296	TTTGATTTGCATGTGGGCTTTCC	0	642
bge_candidate297	TGGGATGTGCATGTGGGTTTTC	0	638
bge_candidate298	TGTTATGTGCATGTGTGCTTTCC	0	635
bge_candidate299	TGGGATGTAAAGGAGGGTGTTG	0	634
bge_candidate300	TGGAAGGGAAAGAAGTATGGAG	634	6
bge_candidate301	TGTTATGTGCATTTTGGCTTTCC	0	633
bge_candidate302	AAAAGCGGGCCCGCCGGGCTGA	625	0
bge_candidate303	TGTTATGTGCATGTGGTCTTTC	0	624
bge_candidate304	TGGAATGTACCGAAGTATGGAG	621	27
bge_candidate305	TGGAATGAAAAGAAGGATGGAG	608	12
bge_candidate306	TGGGCTGTGCATGTGGGCTTTC	0	605
bge_candidate307	TGTGATGTGCATGTGGGCGTTC	0	601
bge_candidate308	TGGTATGTAAAGAAGAATGGAG	601	12
bge_candidate309	TGGAATGTAAAGAATTATTGAG	599	91
bge_candidate310	TGTGATGTGCATTCGGGCTTTC	0	597
bge_candidate311	TGGAATGTAAAGCCGTATGGAG	597	11
bge_candidate312	TGGAATGTAAAGAAGAATGTAG	593	70
bge_candidate313	TGGAATGTCAAGAAGTATGTAG	593	19
bge_candidate314	TGGGATGTGAATGTGGGCGTTC	0	592
bge_candidate315	TGGGATGTACAGAAGGATGGTG	0	586
bge_candidate316	TGTGATGTAAATGAGGGCTTTC	0	582
bge_candidate317	TGGTATGGAAAGAAGTATGGAG	582	0
bge_candidate318	TGTAATGTAAAGAAGTATTGAG	582	77
bge_candidate319	TGGAATGTACAGAAGTATGTAG	582	251
bge_candidate320	TGGAATGGAAAGATGTATGGAG	577	24
bge_candidate321	TGTGATGGGCATGGGGGCTTTC	0	576
bge_candidate322	TGGGGTGGAAGGATGTATGGTG	576	31
bge_candidate323	TGGAATTTAAATAAGTATTGAG	576	25
bge_candidate324	TGGAATGTAAATGAGGATTTTG	0	575
bge_candidate325	TGGGATGTGAAGGTGGGCGGTG	0	575
bge_candidate326	GTTCTACAGTCCGACGGATC	0	575
bge_candidate327	GTTCTGGGGGCGTGTGCGTGGTT	575	0
bge_candidate328	TGGACTGTAAAGCAGTATGGAG	573	19
bge_candidate329	GTGGGTTGGTTCTGGGGGCGTGT	570	0
bge_candidate330	TGGGATGTAAAGGAGGGTTTTG	0	568
bge_candidate331	TGGAATTTAAATAAGTATTTAG	561	439
bge_candidate332	AGGCAAGATGTCGGCATATCTG	93	559
bge_candidate333	TGTGATGTTCATTTGTTCTTTCC	0	558
bge_candidate334	TGGAAGGTAAAGAAGAATGGAG	558	7
bge_candidate335	TGTGATGTAAATGTGGGTTTTT	0	557
bge_candidate336	CCGTAAGGGGCATCGGGCGACG	557	0
bge_candidate337	TGGAATGTAAATAATTATGGAG	554	19
bge_candidate338	TGGGATGTAAAGAAGGATTGTG	0	551
bge_candidate339	TGGAATGTAAAGAAGGCTGGAG	548	233
bge_candidate340	TGGAATGTAAAGAAGACTGGAG	547	17
bge_candidate341	CGAGGGAGAACGAGGCACGGGC	546	0
bge_candidate342	TGTGATTTGCATGTTGTCTTTCC	0	539
bge_candidate343	AAGGAGGCGCCGGCATGCACGA	537	37
bge_candidate344	TTTGATGTATTCAGGATTTTGGA	6	535
bge_candidate345	TGTGATTTTCATGTGTGCTTTCC	0	533
bge_candidate346	TGTGATTTTCATGTGGTCTTTCC	0	530
bge_candidate347	TGTTATTTTCATTTTGTCTTTC	0	529
bge_candidate348	TGGAATGTCAAGACGTATGGAG	529	15
bge_candidate349	GAAGCTCACAGGGGCCGAGTGGA	0	528
bge_candidate350	TGGGGTGGAAAGATGTATGGAG	528	0
bge_candidate351	TGTGCTGTGCATGGGGGCTTTCC	0	527
bge_candidate352	TGGGGTAGAAGGTTGTATAGTT	525	30
bge_candidate353	TGGAATGTAACGACGTCTGGAG	524	0
bge_candidate354	TGGGATGTAAAGAAGGAGGGAG	521	0
bge_candidate355	TGTGATGTGAATGTGGACTTTC	0	519
bge_candidate356	GGCGGATTGAAAGCTAGAAGACC	519	209
bge_candidate357	TGGAATGCAAAGAAGCATGGAG	518	0
bge_candidate358	TGGGATGTAAATGTGGATTTTG	0	515
bge_candidate359	TGGCATGTACAGAAGTATGGAG	509	29
bge_candidate360	TGTGATGTTCATGTTTGCTTTCC	0	503
bge_candidate361	TGTGATGTGAATGTGGGATTTC	0	503
bge_candidate362	TGTGCTGTGCATTTGGGCTTTCC	0	500
bge_candidate363	TGGGATGTAAAGAAGGGTGTTG	0	500
bge_candidate364	TGGCATGTAAAGAAGGATGGAG	333	499
bge_candidate365	TTGAATGTAAATAAGTATGGAG	498	24
bge_candidate366	TGGGATGTGAAGGAGGGTGGTG	5	493
bge_candidate367	TGTAATGTAAAGAAGTATTTAG	273	493
bge_candidate368	TGTTATTTTCATTTGGTCTTTC	0	490
bge_candidate369	TGGAATGTAAAGGAGGATGTTG	0	489
bge_candidate370	TGTGATGTGACTGTGGGCTTTCC	0	488
bge_candidate371	TGGGATGTGCCTGTGGGCTTTCC	0	486
bge_candidate372	TGGAATGTACAGAAGGATGGAG	179	484
bge_candidate373	TGACTAGAGTGACACTCGTCGA	484	159
bge_candidate374	TGGAATTTAAAGAATTATGGAG	482	110
bge_candidate375	TGGAATGTAAAGCAGTATGTAG	480	21
bge_candidate376	TGGCATGTAAAGACGTATGGAG	479	89
bge_candidate377	TGGGGTGGAAAGAAGTATGGAG	479	0
bge_candidate378	TGTGATGTGCATGTGGGGTTTCC	0	478
bge_candidate379	TGTGATGTGCCTGTGTGCTTTCC	0	477
bge_candidate380	TTTGATGTTCATGTGGGCTTTC	0	477
bge_candidate381	TGGCATGTAACGAAGTATGGAG	476	12
bge_candidate382	TGTGATTTTCATTTGGTCTTTCC	0	474
bge_candidate383	AGCGGCAAGGTCTGGAGTGAAG	47	473
bge_candidate384	TGGACTGTAAAGAAGTATTGAG	471	20
bge_candidate385	TGGGATGTGCAGGAGGGCGGTG	0	463
bge_candidate386	TGGGATGTGCATGCGGGCTTTC	0	462
bge_candidate387	TGGAATTTACAGAAGTATGGAG	462	11
bge_candidate388	TGGCATGTAAAGAAGTATGTAG	461	165
bge_candidate389	TGTGATGTGAAGGTGGGCTTTC	0	458
bge_candidate390	TTCGACAGCGGCTCGGCCCCTAA	0	456
bge_candidate391	TGGAATGGAAAGAAGTAGGGAG	456	0
bge_candidate392	TGTGATGTTCCTGTGGGCTTTCC	0	455
bge_candidate393	TGTCATGTGCATGTTGGCTTTC	0	453
bge_candidate394	CGCGGTAAGCTCGGAGGGCGAG	452	0
bge_candidate395	GTGGCTGTGGACGCGGAAGCGC	451	0
bge_candidate396	TGTGATTTTCATTTTGTCTTTC	0	449
bge_candidate397	TGGAATGTAAAGAAGCCTGGAG	449	56
bge_candidate398	TGGAATGTAAAGGAGGATGGAG	447	0
bge_candidate399	TTTGCTGTGCATGTGGGCTTTCC	0	445
bge_candidate400	TGGAATGTAAAGAAGAAGGGAG	445	0
bge_candidate401	TGGGATGTACAGAAGTATGGAG	115	444
bge_candidate402	TGTGATGTAAATGAGGACTTTC	0	444
bge_candidate403	TGAGATGGGCATGTGGGCTTTCC	0	444
bge_candidate404	TGAGATGTGCATGGGGGCTTTCC	0	443
bge_candidate405	AGGCAAGATGTCGGCATAGTTG	32	442
bge_candidate406	ATACGATTCAAGCTGCAGCTCG	440	61
bge_candidate407	TGTGATGTTCATTTTTGCTTTCC	0	438
bge_candidate408	TGGGATGTAAATAAGTACTTTC	0	436
bge_candidate409	TGGGATGTAAAGAAGCATGGAG	435	31
bge_candidate410	GAGGGCTGGGCACGGGGGGCC	434	0
bge_candidate411	GAGGCGGATCGCGAGCAGATGC	434	13
bge_candidate412	TGTGATGTGCTTGTGGGCTTTC	0	430
bge_candidate413	CGCTTGCGTGACGGGTGTGCC	430	0
bge_candidate414	AGGCAAGATGACGGCATAGCTG	429	332
bge_candidate415	TGGAATGTAAAGAAGAATTGAG	429	14
bge_candidate416	TGTGATTTTCATTTGTGCTTTCC	0	428
bge_candidate417	TGGGATGTGCATGAGGGTTTTG	0	428
bge_candidate418	TGGGATGTGCAGGTGGGCGGTG	0	427
bge_candidate419	TGGGATGTAAAGAAGGGCGGTG	0	422
bge_candidate420	TGTGATGTGCCTGCGGGCTTTCC	0	420
bge_candidate421	TGGACTGTAAAGAATTACGGAG	417	0
bge_candidate422	TGGGATGTACAGGAGGATGGTG	7	413
bge_candidate423	TGGTATGTAAAGAAGGATGGAG	413	18
bge_candidate424	AGGCAAGATGTCGGCATCGCTG	125	411
bge_candidate425	TGGACTGTAAAGAAGTATGCAG	411	0
bge_candidate426	TGGAATGTAAAGACGTATTGAG	411	34
bge_candidate427	CGCTTGCGTGACGGGTGTGCG	410	0
bge_candidate428	TGTGATTTGCATGTGTTCTTTC	0	409
bge_candidate429	TGGGGTGGAAGGTTGTATGGTG	408	15
bge_candidate430	TGGAATGTAAATGAGTATTTTG	0	403
bge_candidate431	TGTGATGTAAATAAGGACTTTC	0	400
bge_candidate432	TGAAATGTAAAGAAGAATGGAG	400	8
bge_candidate433	TGGAATTTCAAGAAGTATGGAG	400	7
bge_candidate434	TGGGATGTAAAGAAGGGTTTTG	0	399
bge_candidate435	CTGTGGAGACGCTGCCGCCTGC	399	0
bge_candidate436	TGTGTTGTGCATGTGGGCTTTCC	0	397
bge_candidate437	TGTGATGTAAATGTGGACTTTC	0	395
bge_candidate438	TGTGATTTGCATTTGTGCTTTCC	0	394
bge_candidate439	TGTGATGTGCCTGTGGTCTTTCC	0	394
bge_candidate440	TGTTATGTGCATTTGTGCTTTCC	0	392
bge_candidate441	TGTGATGTAAATGAGTATTTTT	0	392
bge_candidate442	TGGGATGTACAGGAGGGTGGTG	0	392
bge_candidate443	TGGAATGTAAAGACGGATGGAG	391	237
bge_candidate444	TGTTCTGTGCATGTGGGCTTTCC	0	387
bge_candidate445	TGGCATGTAAAGAAGCATGGAG	387	10
bge_candidate446	CAGCTCGCAGCTTTCGTCGTGC	386	0
bge_candidate447	CGTGCGAGGGAGAACGAGGCAC	386	0
bge_candidate448	TGTGCTGTGCATGTGTGCTTTCC	0	385
bge_candidate449	TGGGATGTAAATATGGGCTTTC	0	384
bge_candidate450	TGAGATGTGAATGTGGGCTTTC	0	383
bge_candidate451	TGTTATTTTCATTTGTGCTTTCC	0	382
bge_candidate452	TGTAATGTAAAGAATTATGGAG	382	19
bge_candidate453	TGGAATGTAAAGCAGCATGGAG	381	5
bge_candidate454	TGGAATGTAAAGACGTATGTAG	380	66
bge_candidate455	TGTGATGTAAATGAGGGTTTTT	0	378
bge_candidate456	TGTGATGTGCATTGGGGCTTTC	0	377
bge_candidate457	TGGACTGTAACGAATTATGGAG	376	0
bge_candidate458	TGTTATTTGCATGTTGGCTTTCC	0	373
bge_candidate459	TGGAATGTAAAGAAGGGTGGTG	0	372
bge_candidate460	TGTGCTGTGCCTGCGGGCTTTC	0	372
bge_candidate461	TGGAATGTAACGCAGTATGGCG	372	0
bge_candidate462	TGGGATGTAAATGAGGATGTTG	0	371
bge_candidate463	TGGAATGAAAAGAAGCATGGAG	371	7
bge_candidate464	TGGGATGGAAGGATGTATGGAG	371	0
bge_candidate465	TGTGACGTGCCTGTGGGCTTTCC	0	369
bge_candidate466	TGGAATGTAAAGAAGGACTTTG	0	369
bge_candidate467	TGGGATGTGCATGTGTGCTTTC	0	369
bge_candidate468	TTTGATGTGCATGTGGTCTTTCC	0	368
bge_candidate469	TGGAATGTAACGAAGTATGTAG	368	34
bge_candidate470	TGGAATGTAAAGAAGGACGTTG	0	367
bge_candidate471	TGTAATGTAAATAAGTACTTTC	0	366
bge_candidate472	GAAGCTCACAGTGGCAGAGTGGA	0	366
bge_candidate473	GAAGCTCACAGGGGCAGCGTGGA	0	362
bge_candidate474	TGTTATGTGCATTTGGTCTTTCC	0	362
bge_candidate475	TGTGATTTTCATTTGTTCTTTCC	0	362
bge_candidate476	TGTTATGTGCCTGTGGGCTTTC	0	362
bge_candidate477	TGGAAGGTAAAGAAGCATGGAG	362	0
bge_candidate478	TGTGATGTGCAAGTGGGCTTTCC	0	361
bge_candidate479	TGGGATGTGCATGTGGACTTTC	0	361
bge_candidate480	TGGAATGTAAAGCAGTATTGAG	361	9
bge_candidate481	TGGAATGTACAGAAGTATCGAG	360	0
bge_candidate482	TGTGATGTGAATGAGGGTTTTT	0	359
bge_candidate483	CGCTTGCGTGACGGGTGTGC	359	0
bge_candidate484	TGTGCTGTGCATGTGGTCTTTCC	0	358
bge_candidate485	TGGAATGTAAATAATTATGTAG	358	20
bge_candidate486	CCGTGTCAGTCGTACCAAGCAG	357	0
bge_candidate487	TGTGATTTTCATTTTTGCTTTCC	0	354
bge_candidate488	TGGGATGTTCATGTGGGCTTTC	0	354
bge_candidate489	TGGGATGTACATGAGGACTTTC	0	354
bge_candidate490	TTTGATGTGCATGTGTGCTTTC	0	353
bge_candidate491	GCCGCGAGATCGTCGCCAACCA	353	0
bge_candidate492	TCCGCTAGTAGACGGCCTTTCAT	353	176
bge_candidate493	TGGGATGCGCATGTGGGCTTTCC	0	352
bge_candidate494	TGTTATGTTCATTTTGGCTTTCC	0	352
bge_candidate495	TGTGGTGGGCATGTGGGCTTTT	0	351
bge_candidate496	TGCTCCCGCGGGGCGAAAGGGAA	351	0
bge_candidate497	TGGGATGTGCATGAGGACTTTC	0	348
bge_candidate498	TGAGGTAGGAGGGTGGATAGTT	0	347
bge_candidate499	TGTGATGTGAATATGGGCTTTC	0	347
bge_candidate500	TGTGATGTGCATGTCCGCTTTCC	0	346
bge_candidate501	TGCGATGTGCATTTGGGCTTTCC	0	344
bge_candidate502	TGGAATGGAAAGGAGTATGGAG	342	0
bge_candidate503	TGTAATGTAAATAAGTATGTAG	341	136
bge_candidate504	TGGGATGTGAATGAGGGCGTTC	0	340
bge_candidate505	TGGTATGGAAAGAAGAATGGAG	340	0
bge_candidate506	TGTAATTTAAATAAGTATTTAT	187	339
bge_candidate507	TGGGATGTAAAGGTGGGCGTTG	0	339
bge_candidate508	CCAAAAGGACGGCAGGCCCGCA	338	0
bge_candidate509	TGGAATGTACCGCCGTCTGGAG	337	0
bge_candidate510	TGGGATGTGAAGGAGGATGGTG	0	336
bge_candidate511	TGGAATGTAAAGGAGGATTTTG	0	336
bge_candidate512	TGGAATGTAACGACGTCTGGCG	336	0
bge_candidate513	TGTGATTTGCATGTTTGCTTTC	0	333
bge_candidate514	CATCTTACCGGGCCGCCTTAG	333	7
bge_candidate515	TGTGGTGGGCGGGTGGGCTTTT	0	332
bge_candidate516	TGGAATGTAAAGCCGTCTGGAG	332	0
bge_candidate517	TGTGATGTGAATGGGGGCTTTC	0	331
bge_candidate518	TGGGATGTAAATAAGTATGTAG	28	331
bge_candidate519	GACTCCTTGACCGCTGAAGCCTG	331	21
bge_candidate520	TGGAATGTAACGAAGTATTGAG	331	0
bge_candidate521	TGTGATTTTCATGTTGTCTTTCC	0	330
bge_candidate522	CATCTTACAGGGAAGCATTAG	328	0
bge_candidate523	TGGACTGTCAAGAAGTATGGCG	326	0
bge_candidate524	TGTGATTTGCCTGTTGGCTTTCC	0	324
bge_candidate525	TGTGAAGTGCATTTGGGCTTTCC	0	323
bge_candidate526	TGGGATGTAAAGAAGGGCGTTG	0	323
bge_candidate527	AGGAAAGATGTCGGCATAGCTGA	323	22
bge_candidate528	TGTTATTTGCATTTTGGCTTTCC	0	322
bge_candidate529	CTGACTCGACCCCTGCTGGCGG	322	0
bge_candidate530	TGGAATGTACAGACGTCTGGAG	322	0
bge_candidate531	TGGGATGTAAAGAAGGGCTTTG	0	321
bge_candidate532	AGGCACGATGTCGGCATAGCTG	5	320
bge_candidate533	ACAGGCTAGAATCTCAGGTAT	320	223
bge_candidate534	TGTGATGTGCATGTGGCTTTT	0	319
bge_candidate535	CTCTGAGGACCGGGGCGCGTC	319	0
bge_candidate536	TGGGATGTACAGGAGGGCTTTG	0	318
bge_candidate537	TGGGATGTGCAGGAGGGTGGTG	0	318
bge_candidate538	CTGCGGACTGGAGCAGTCGGCC	318	0
bge_candidate539	TGGGATGTACATGAGGGTTTTG	0	315
bge_candidate540	TGTAATTTAAAGAAGTATGTAG	315	0
bge_candidate541	TGTGACTTGCATGTGGGCTTTCC	0	310
bge_candidate542	TGTGATGTGAATGAGGACTTTC	0	310
bge_candidate543	GAAGCTCACCGGGGCAGAGTGGA	0	309
bge_candidate544	TTGAATTTAAATAAGTATGGAG	309	0
bge_candidate545	TGGGATGTAAAGAAGTATTGAG	85	308
bge_candidate546	TGGAATAGAAAGAAGTATGGAG	308	12
bge_candidate547	TGGAATGGAAGGAAGTATGGAG	307	0
bge_candidate548	AGTATCAGAAGTAGATGACG	0	306
bge_candidate549	TGGAATGGAAAGAAGGAGGGAG	306	0
bge_candidate550	TGGGGTGGAAGGTTGTATAGTT	305	12
bge_candidate551	TGTGATGTTAATTTGGGCTTTC	0	304
bge_candidate552	TGTTATTTGCATTTGGTCTTTC	0	303
bge_candidate553	TGGGATGTAAATATGGATTTTG	0	303
bge_candidate554	TGTGATGTGAATGTGGTCTTTC	0	303
bge_candidate555	TGGAGTGGAAAGAAGTATGGAG	302	0
bge_candidate556	TGGTATGTGCATGTGGGCTTTC	0	301
bge_candidate557	TGGGATGTGAAGGAGGACTTTG	0	301
bge_candidate558	TGTGCTGTTCCTGTGGGCTTTCC	0	300
bge_candidate559	TGTGCTTTGCCTGTGGGCTTTCC	0	300
bge_candidate560	CGTGATGTTCATGTGTGCTTTCC	0	299
bge_candidate561	TGGGATGTGCATATGGGCTTTC	0	298
bge_candidate562	TGTGATGTACATGAGGGCTTTC	0	296
bge_candidate563	TGGGATGTAAATATGGACTTTC	0	296
bge_candidate564	TGTGCTTTTCATGTGGGCTTTCC	0	292
bge_candidate565	TGGAATGTACCGCAGTCTGGCG	292	0
bge_candidate566	TGGAATGTAAAGCAGGATGGAG	292	39
bge_candidate567	TGTGATGTGCATTAGGGCTTTC	0	291
bge_candidate568	TGGGATGTGAAGGAGGGTGTTG	0	291
bge_candidate569	TGGAATGTACCGACGTCTGGCG	291	0
bge_candidate570	TGGACTTTAAAGAAGTATGGAG	291	47
bge_candidate571	TGGGATGTAAAGGAGTATGGAG	226	290
bge_candidate572	TGTGATTTTCATGTGTTCTTTC	0	290
bge_candidate573	TGTGATTTTCATTTTTTCTTTCC	0	290
bge_candidate574	TGGGACGTGCATGTGGGCTTTC	0	289
bge_candidate575	TGGCATGTAAAGAAGTATTGAG	289	25
bge_candidate576	TGGAATGTCCAGAAGTATTGAG	289	0
bge_candidate577	TGGAATGCAAAGAAGGATGGAG	287	30
bge_candidate578	TGGAATGTAAAGAAGAATGAAG	286	0
bge_candidate579	TGTGATTTGCATTTTGTCTTTCC	0	285
bge_candidate580	TGGAATGTAAATAAGAATGGAG	285	16
bge_candidate581	TGGAAGGAAAAGAAGTATGGAG	284	0
bge_candidate582	TGGCATGTAAAGAAGAATGGAG	284	6
bge_candidate583	TGAGGTAGAAGGATGTATAGTT	282	42
bge_candidate584	TGGAATGTACATAAGTATTTTG	0	281
bge_candidate585	TGGAAGGTAAAGAAGTAGGGAG	280	0
bge_candidate586	GTAAGTAGTTCTGCCGCAGACA	280	0
bge_candidate587	TGGGATGTGAAGGAGGACGGTG	0	279
bge_candidate588	TGCGATGGGCATGCGGGCTTTC	0	279
bge_candidate589	TGTGATGCGCATGGGGGCTTTCC	0	278
bge_candidate590	TGGGAGGTGCATGTGGGCTTTC	0	278
bge_candidate591	AGTTCTACAGTCCGACGGATC	278	0
bge_candidate592	ATGAGGGGACAGGCTGCCGCGA	278	0
bge_candidate593	TGGAATGTAACGAATTATGGAG	277	0
bge_candidate594	TGGAATGGAAAGGAGGATGGAG	276	0
bge_candidate595	TGGGATGTACATAAGTATTTTG	0	275
bge_candidate596	TGGGATGGAAGGAAGTATGGAG	274	0
bge_candidate597	TGGAATGTCAATAAGTATGGAG	274	0
bge_candidate598	TGGAATGTAAAGAATTACGGAG	274	0
bge_candidate599	TGGACTGTAAAGAAGAATGGAG	274	6
bge_candidate600	TGGAATTTAAATAATTATTTAG	273	88
bge_candidate601	TGAGATGAGCATGTGGGCTTTCC	0	271
bge_candidate602	TGGAATGTAAATAATTATTTAG	217	271
bge_candidate603	AGTAATACTGCAGGGCTGCTA	271	0
bge_candidate604	TGGAATGTAAAGAAGCCTGGCG	271	0
bge_candidate605	GAAGCTCACCGGGGCAGCGTGGA	0	270
bge_candidate606	TGGGATGTGAATATGGGCTTTC	0	270
bge_candidate607	AGTTCTACAGTCCTACGATC	0	270
bge_candidate608	TCAATATCAGAAGACTCACGCCA	270	27
bge_candidate609	TCGCTTGGTGCAGATCGGGAC	269	31
bge_candidate610	TGGACTGTACAGAAGTATGGCG	269	0
bge_candidate611	TGTTATGTGCATTTTGTCTTTCC	0	268
bge_candidate612	TGGGGTGGAAGGAAGTATGGAG	268	5
bge_candidate613	TGTGACGTGCATGTTTGCTTTCC	0	266
bge_candidate614	TGTAATTTAAATAAGTATGGAG	266	8
bge_candidate615	TGGGATGAGCATGTGGGCTTTC	0	265
bge_candidate616	AAATATACAATTAAGACTGCA	265	33
bge_candidate617	TCAGGTACATGAAGGAGCGCGCG	265	0
bge_candidate618	CCAGTTCGGGATCCCGGTCGGC	265	0
bge_candidate619	TTTGACGTGCATGTGGGCTTTC	0	264
bge_candidate620	TGTTACGTGCATGTGGGCTTTCC	0	262
bge_candidate621	TGGTATGTAAAGAAGCATGGAG	262	5
bge_candidate622	TTGAATTTAAAGAAGTATGTAG	262	6
bge_candidate623	TGTGATATGCATTTGGGCTTTCC	0	261
bge_candidate624	TGTTATTTTCATGTTGGCTTTCC	0	261
bge_candidate625	TGTTATGTTCATGTGGTCTTTC	0	261
bge_candidate626	GGAGGCCGGCGGAAACTACTTG	127	260
bge_candidate627	CGTGATGTGCCTGTGGGCTTT	0	260
bge_candidate628	TGGAATGTAAATAAGTCTGGAG	260	5
bge_candidate629	TGCGATGTGCATGCGGGCTTTC	0	259
bge_candidate630	GAGGGCTGGGCACGGGGGTCA	258	0
bge_candidate631	TGGAATTTAAATAATTATGTAG	258	14
bge_candidate632	TGTGCCGTGCATGTGGGCTTTCC	0	257
bge_candidate633	TGTTATTTTCATTTTTGCTTTC	0	257
bge_candidate634	TGTGATGTGAATGAGGATTTTT	0	257
bge_candidate635	TGGGATGTGAAGGAGGGTTTTG	0	257
bge_candidate636	TGGGATGTGCAGGAGGGTGTTG	0	256
bge_candidate637	TGGGATGTAAATAAGGATGGTG	0	256
bge_candidate638	TGGAATATAAAGAAGTATGTAG	256	9
bge_candidate639	TCGTTACTGAGCCTGCGAGTCGA	256	0
bge_candidate640	TGGACTGTAACGAAGTACGGAG	256	0
bge_candidate641	TGAGATATGCATGTGGGCTTTCC	0	255
bge_candidate642	TGTTATGTGCATGTTGTCTTTCC	0	255
bge_candidate643	TGGGATGTAAAGGAGTATTTTG	0	255
bge_candidate644	ATTGCGAGGCTCCGGGCGACGT	255	0
bge_candidate645	TGGAATGTCAAGAAGTATCGAG	255	0
bge_candidate646	TGGGATGTACAGGAGGGCGTTG	0	254
bge_candidate647	CGGAACCGAGTCCAGCCACGTC	254	0
bge_candidate648	TTGAATGTAAATAAGTATGTAG	254	13
bge_candidate649	TGGGGTAGAAGGATGTATAGTT	253	24
bge_candidate650	TGGAATGTAAAGAAGCACGGAG	253	0
bge_candidate651	TGGACTCGGTTCCGACCACGGC	253	0
bge_candidate652	TGGGATGTGCATGAGGGCGTTC	0	252
bge_candidate653	TGGAATGGAAAGTAGGATGGAG	252	0
bge_candidate654	TGGACTGTAAAGAAGTAAGGAG	251	0
bge_candidate655	TGGAATGTAAAGAAGCATGTAG	251	40
bge_candidate656	TGGAATGCAAAGAAGAATGGAG	250	8
bge_candidate657	TGTGACGTGCATGTGTGCTTTCC	0	249
bge_candidate658	TGTGATGTGCATTTCGGCTTTCC	0	249
bge_candidate659	TGGGATGTACAGGTGGGCTTTC	0	249
bge_candidate660	GTAAGTAGTTATGCCGAAGACA	249	5
bge_candidate661	TGGAATGGAAAGAAGTCTGGAG	248	0
bge_candidate662	TGTTATGTGCATTTTTTCTTTCC	0	246
bge_candidate663	TGTGATGTGAATGCGGGCTTTC	0	246
bge_candidate664	TGGGATGTGAAGGAGGACGTTG	0	245
bge_candidate665	TGTGATGTTCATGCGGGCTTTC	0	245
bge_candidate666	GCTGTTCGCGGCGTGGCTTCGC	245	0
bge_candidate667	TGGAATTTAAAGAAGAATGGAG	245	16
bge_candidate668	TGTAATGTGAATGTGGGCTTTC	0	244
bge_candidate669	TTGAATTTAAAGAAGTATTGAG	244	9
bge_candidate670	TGGAATATAAAGAAGTATTGAG	244	0
bge_candidate671	TGGGATGTACATGAGGATTTTG	0	243
bge_candidate672	TTTGATTTGCATTTGGGCTTTCC	0	242
bge_candidate673	AGGCAAGATGTCTGCATAGCTG	5	242
bge_candidate674	TGGGATGTGAATAAGGGCTTTC	0	242
bge_candidate675	TGTGATGTGCATGTGGGCTGTC	0	241
bge_candidate676	TGTGATGTAAATAAGTACTTTC	0	241
bge_candidate677	TGGACTGTAACGACGTATGGAG	241	61
bge_candidate678	TGTTATGTGCATGTTTGCTTTCC	0	240
bge_candidate679	TGTGATGGGAAGGTGGGCTTTT	0	240
bge_candidate680	TGGAATTTAAAGAAGTCTGGAG	240	0
bge_candidate681	TGTGATGTGGATTTGGGCTTTCC	0	239
bge_candidate682	TGTGATTTGCATTTGTTCTTTCC	0	239
bge_candidate683	TGTTATTTGCATGTGGTCTTTCC	0	238
bge_candidate684	TTTGATGTGAATGTGGGCTTTCC	0	237
bge_candidate685	TGAGGTAGGAGGGTGTATAGTT	14	237
bge_candidate686	TGGGATGGAAAGAAGCATGGAG	237	0
bge_candidate687	TGGAATGTCCAGCAGTATGGAG	237	0
bge_candidate688	TGAGGTAGTAGTTTGTATTTTT	0	236
bge_candidate689	TGGAATTTAAATAATTATGGAG	236	12
bge_candidate690	TGGGGTGGAAGGTTGTATGGAG	236	0
bge_candidate691	TGGAATGTAAAGAAGCATTGAG	235	12
bge_candidate692	GTAAGTAGTTCTGCCGAAGAAA	235	0
bge_candidate693	TGGGATGTGCATGTGGTCTTTC	0	234
bge_candidate694	TCAGATCGCAAGCCAGTAACGCC	234	38
bge_candidate695	TGTTATGTTCATTTGGTCTTTC	0	233
bge_candidate696	TGTGATGTAAATATGGGCTTTC	0	233
bge_candidate697	CGCTGGCAGGCGAGGCATTTTC	233	6
bge_candidate698	TGGAATGTAAAGAGGAATGGAG	232	0
bge_candidate699	TGGGATGTACAGGAGGGTGTTG	0	231
bge_candidate700	TGGAATGTCAAGACGTCTGGAG	231	0
bge_candidate701	CCGGGCGGAGCGGTCGTCGGTGC	231	0
bge_candidate702	TGTTATGTTCATTTTGTCTTTCC	0	230
bge_candidate703	CACTGGAGAGCGAGGAGATGTC	230	8
bge_candidate704	TGGACTGTAAAGAAGTAGGGAG	230	0
bge_candidate705	TGAGGTAGGAGGTTGGATAGTT	0	229
bge_candidate706	TGTGATGGGAATGTGGGTTTTT	0	228
bge_candidate707	TGGGATGTAAATGAGGGCGTTG	0	228
bge_candidate708	TGGGATGTAAATATGGGTTTTG	0	228
bge_candidate709	TGGAATGTAAAGAAGCAGGGAG	228	6
bge_candidate710	TGGAATTGAAAGAAGTATGGAG	228	0
bge_candidate711	CAGCTTACCGGGCAGCATGAG	227	0
bge_candidate712	TGGACTGTAAAGAAGCATGGAG	227	5
bge_candidate713	TGGGATGTGAATGTGGATTTTG	0	226
bge_candidate714	TGTAATTTAAATAAGTATGTAG	226	9
bge_candidate715	TGCGCTGTGCATGTGGGCTTTCC	0	225
bge_candidate716	TGGGATGTGCAGGAGGGTTTTG	0	225
bge_candidate717	TGGAATGTACAGAAGTATTTAG	77	225
bge_candidate718	TGGAATGGAAAGAAGTATAGAG	225	10
bge_candidate719	TGGAATGTACAGAAGTCTGGCG	225	0
bge_candidate720	TGGGGTGGAAGGATGTATAGTT	224	7
bge_candidate721	TGGAATGTAAAGAAGAATGCAG	224	8
bge_candidate722	TGGACTGTAAATAAGTATGGAG	224	21
bge_candidate723	TGGAATGTCACGCAGTATGGAG	224	0
bge_candidate724	TGGGATGTAAAGGTGGACTTTG	0	223
bge_candidate725	TGTGATGAGAATGTGGGCTTT	0	223
bge_candidate726	TGGAATGTACCGCAGTATGGAG	223	0
bge_candidate727	GTGGCCGCGGACGCGGAAGCGC	222	0
bge_candidate728	TGTGAGGTGCCTGTGGGCTTTC	0	221
bge_candidate729	TGTGATGTTGATGTGGGCTTTCC	0	221
bge_candidate730	TGGAATGCAAAGAAGTAGGGAG	221	0
bge_candidate731	AGGCAAGATGTCGGCAGAGCTGA	19	220
bge_candidate732	TGGAATGTCCAGAAGTATGGCG	220	0
bge_candidate733	TGTTATGTTCATTTTTTCTTTCC	0	219
bge_candidate734	TGTGCGGTGCATGTGGGCTTTCC	0	219
bge_candidate735	TGGAATGTAAAGGAGTATGTAG	62	219
bge_candidate736	TGGAATGTCAAGAAGTCTGGCG	219	0
bge_candidate737	CACAGATAGCCTCGGCGGCACC	219	6
bge_candidate738	TGTTATGTGCATGTGTTCTTTC	0	218
bge_candidate739	AGGCAAGATGTCGGCATAGGTG	218	0
bge_candidate740	TGTTATGTGCATTTTTGCTTTCC	0	217
bge_candidate741	TGTGATTTGCCTTTGGGCTTTC	0	217
bge_candidate742	TGGGATGTACATAAGGACTTTC	0	217
bge_candidate743	TGTGATTTGCATGTTTTCTTTCC	0	216
bge_candidate744	AGGCAAGATGTCGGCATATTTG	0	216
bge_candidate745	TGGAAGGGAAAGAAGGATGGAG	216	0
bge_candidate746	TGGAATGTACCGCCGCCTGGCG	215	0
bge_candidate747	ACCAGGAGTGGAGCCTGCGGC	213	0
bge_candidate748	TGTGATGTGCATTTGGGTTTTC	0	212
bge_candidate749	TGTTATTTTCATTTGTTCTTTCC	0	212
bge_candidate750	TGAAATATAAAGAAGAATGGAG	212	6
bge_candidate751	TGGAATGGAAAGAAGTATGTAG	212	15
bge_candidate752	TGGAATGTCAAGAAGCATGGAG	212	0
bge_candidate753	TGTGATGTCCATTTGGGCTTTCC	0	211
bge_candidate754	TGTGATGCGCCTGTGGGCTTTCC	0	211
bge_candidate755	TGTGCTGCGCATGTGGGCTTTCC	0	211
bge_candidate756	TGGGATGTGCATGTTGGCTTTC	0	211
bge_candidate757	TACGGGGCAATAGAGGCAGAAT	211	9
bge_candidate758	TGGAATGTAACGAAGTACGGAG	211	0
bge_candidate759	TGGGGTGGTAGGTTGTATAGTT	210	11
bge_candidate760	TGGGATGTACAGAAGGATGTTG	0	209
bge_candidate761	TGTCACGTGCATGTGGGCTTTCC	0	208
bge_candidate762	TGTGAGGTGCATGGGGGCTTTC	0	208
bge_candidate763	TGGGATGTACATAAGGATTTTG	0	208
bge_candidate764	CGCCTGGCTGAGGGTCGGCT	208	0
bge_candidate765	TGTTATGTTCATTTGTGCTTTCC	0	207
bge_candidate766	TGGAATGAAAAGAAGTATGTAG	207	8
bge_candidate767	GGGAATGTAAAAAAGAATGGAG	207	0
bge_candidate768	TGGAATGTAAAGAAGGCTGGCG	207	0
bge_candidate769	TGTGAGGTGCATTTGGGCTTTCC	0	206
bge_candidate770	TGGAATGTAAAGAAGAAAGGAG	206	0
bge_candidate771	CGCGTCGAGCGGGCTTAGGCAG	205	0
bge_candidate772	TGTGATTTGCATTTTTGCTTTCC	0	204
bge_candidate773	TTTGATGTGCATTTTGGCTTTC	0	204
bge_candidate774	CGGGACCCCTAAGGAGCGGACG	204	0
bge_candidate775	AGCTCTAGACTCGGCCGTGCGG	203	0
bge_candidate776	TGGAATGTCCCGAAGTATGGAG	203	0
bge_candidate777	TGTTATTTTCATGTGGTCTTTCC	0	202
bge_candidate778	TGTGATGTGCCTGGGGGCTTTCC	0	202
bge_candidate779	TGGGATGTGAAGGAGGATGTTG	0	202
bge_candidate780	TGGAATTTACAGAAGTATTGAG	202	0
bge_candidate781	TGGAATGTAAAGAATTCTGGAG	202	9
bge_candidate782	TGGAATGTAACGAAGGATGGAG	202	66
bge_candidate783	TGGACTGTAACGAAGTCTGGAG	202	0
bge_candidate784	TGTGATGTGCATGTGTGTTTTC	0	201
bge_candidate785	TGTTATTTGCATTTTGTCTTTCC	0	201
bge_candidate786	TGGAATGTAAAGCCGTCTGGCG	201	5
bge_candidate787	GAGGGCGGGGCACGGGGGTCC	201	0
bge_candidate788	TGGGATGGAAAGATGTATAGAG	201	0
bge_candidate789	TGAGATGTGCATGTGGTCTTTCC	0	200
bge_candidate790	TGGGATGTACAGAAGGATTTTG	0	200
bge_candidate791	TGTGATTTTCATGTTTTCTTTC	0	200
bge_candidate792	TGCGATGTGAATGTGGGCTTTC	0	200
bge_candidate793	TGTAATGTAAATAAGGACTTTC	0	200
bge_candidate794	TGGAATGTAAAGACGCATGGAG	200	0
bge_candidate795	TGGAATGTAACGCCGCCTGGCG	200	0
bge_candidate796	TGGAATGTACAGCAGTCTGGAG	200	0
bge_candidate797	TGTGGTGGGCAGGTGGGCTTTT	0	199
bge_candidate798	TGTGAATTGCATGTGGGCTTTC	0	199
bge_candidate799	TGGGATGTAAAGGAGGATTGTG	0	199
bge_candidate800	GAAGCTCACAGGTGCAGAGTGGA	0	199
bge_candidate801	TGGGGTGGAAGGATGTATAGAG	199	0
bge_candidate802	TGGGATGTAAAGAAGTCTGGAG	199	11
bge_candidate803	TTTGATGTGCCTGTGGGCTTTCC	0	198
bge_candidate804	TGTTATGTGTATGTGGGCTTTCC	0	198
bge_candidate805	TGTGATTTGAATTTGGGCTTTC	0	198
bge_candidate806	TGGAATGTAAATAAGGATTGTG	0	198
bge_candidate807	TGTAATGTGCATGTTGGCTTTC	0	197
bge_candidate808	TGGGATGTGAAGGAGGATTTTG	0	197
bge_candidate809	GCGGTGAGCGCGGAAGGGTCTGG	197	0
bge_candidate810	TGTGATATGCATGGGGGCTTTCC	0	196
bge_candidate811	ACGCCTGGCTGAGGGTCGGC	196	0
bge_candidate812	TTTGATGTTCATTTGGGCTTTCC	0	195
bge_candidate813	TGGGATGTAAAGGAGTATGTTG	0	195
bge_candidate814	TGTGATGTACATTTGGGCTTTC	0	195
bge_candidate815	AGGTCTACAGTCCGACGATC	195	0
bge_candidate816	TGGAATGTCACGACGTATGGAG	195	0
bge_candidate817	TGGACTGTAAAGACGTCTGGAG	195	0
bge_candidate818	TGGAATGTAAAGAATTATTTAG	194	175
bge_candidate819	TGTGCTGTGCATGATGGCTTTCC	0	194
bge_candidate820	TGTGATGTAAATGTGGATTTTT	0	194
bge_candidate821	TGTGATGGGCATGCGGGCTTTC	0	194
bge_candidate822	TGTGCTGTGACTGTGGGCTTTCC	0	193
bge_candidate823	TGTGGTGGGCGTGTGGGCTTTT	0	193
bge_candidate824	TGGCATGTAAAGAATTATGGAG	150	193
bge_candidate825	TGGGATGTACAGGAGGATGTTG	0	193
bge_candidate826	TGTGACGTGCATGTTTTCTTTCC	0	193
bge_candidate827	TGGAATGTAAAAAAGGATGGAG	193	10
bge_candidate828	TGGAATTTAAAGCAGTATGGAG	193	5
bge_candidate829	CGGGAGAAGCTGTAACGATTATG	192	62
bge_candidate830	TGAGGTAGTAGGGTGGATAGTT	6	191
bge_candidate831	TGTGAAGTGCCTGTGGGCTTTC	0	191
bge_candidate832	CATATTACAGGGCAGCATTAG	191	0
bge_candidate833	TGAAATGGAAAGAAGTATGGAG	191	0
bge_candidate834	TGGAATGTAAATAATTATTGAG	191	33
bge_candidate835	TGGAATTTAAAGAATTATGTAG	191	23
bge_candidate836	TGGACTGTAAAGAAGGATGGAG	191	49
bge_candidate837	TGAGATGTGCATGTTGGCTTTCC	0	190
bge_candidate838	CGTGCTGTGCCTGTGGGCTTTCC	0	190
bge_candidate839	TGGGATGTGGATGTGGGCTTTC	0	190
bge_candidate840	TGGAATTTAACGAAGTATGGAG	190	19
bge_candidate841	TGGAATGTAAAGAAGCATGCAG	190	6
bge_candidate842	GCCGGACGGGGCCTAAGCGCGG	190	0
bge_candidate843	TGTGATTTTCATGTTTGCTTTCC	0	189
bge_candidate844	TGTGATGTAAATAAGGGCTTTC	0	189
bge_candidate845	TGGGATTTGCATGTGGGCTTTCC	0	188
bge_candidate846	TGTGATGTGAATGTCGGCTTTC	0	188
bge_candidate847	TGGAATGTAAAGAAGAACGGAG	188	20
bge_candidate848	TGTCATGTTCATGTGGGCTTTCC	0	187
bge_candidate849	TGGGATGTACAGGAGGGTTTTG	0	187
bge_candidate850	TGTGATGGGCGTGTGGGCTTTC	0	186
bge_candidate851	TGGAATGTAAATAAGGGTTTTG	0	185
bge_candidate852	TGCGATGTGCCTGTGGGCTTTCC	0	185
bge_candidate853	TGGAATGGAAAGAGGTATGGAG	185	0
bge_candidate854	TGAGGTAGGAGGGTGGATTGTT	0	184
bge_candidate855	TGACAGTACAGGAGTAGCATACA	184	66
bge_candidate856	TGGAATGTAACGAAGCATGGAG	184	9
bge_candidate857	TGTGAGTTGCATGTGGGCTTTC	0	183
bge_candidate858	AGAGGTCGCGCCGGCTCGTACC	183	0
bge_candidate859	TTTTATGTGCATGTGGGCTTTCC	0	182
bge_candidate860	TGTGACGTGCATGTGGTCTTTCC	0	182
bge_candidate861	TGTGATTTGCATTTTTTCTTTCC	0	182
bge_candidate862	TGGGATGTGAATAAGGATTTTG	0	182
bge_candidate863	TGGAATGTAAAGGAGCATGGAG	182	9
bge_candidate864	TGTGATATGCATGTTGGCTTTCC	0	181
bge_candidate865	AGGCAAGATCTCGGCATAGCTG	43	181
bge_candidate866	TGTGCAGTGCATGTGGGCTTTC	0	181
bge_candidate867	TGGGATGTGAAGGTGGGTTTTG	0	181
bge_candidate868	TGGAATGTAAAGAATAATGGAG	181	9
bge_candidate869	CAGCTTACAGGGCAGCATTAG	181	0
bge_candidate870	TGTGATGTTCATATGGGCTTTC	0	180
bge_candidate871	TGGAATGTCAAGAATTATGGAG	180	0
bge_candidate872	TGGAATGTAAAGAAGCATGAAG	180	0
bge_candidate873	TGTTATGTTCATTTTTGCTTTCC	0	179
bge_candidate874	GAAGCTCACAAGGGCAGAGTGGA	0	179
bge_candidate875	TGGCCTGTAACGAAGTATGGAG	179	0
bge_candidate876	TTTGAAGTGCATGTGGGCTTTCC	0	178
bge_candidate877	TGGAATGTCAAGAAGAATGGAG	178	0
bge_candidate878	TGTGCTGTGCATGCTGGCTTTCC	0	177
bge_candidate879	TGAGATGTGCATTTGGGCTTTCC	0	177
bge_candidate880	TGTTATGTTCATTTGTTCTTTCC	0	177
bge_candidate881	TGGGATGTACAGAAGTATTTTG	0	177
bge_candidate882	TTTGATGTGCATGTTGTCTTTC	0	177
bge_candidate883	TACATAACCGCAACCACCGACT	38	177
bge_candidate884	TGTGATGATCATGTGGGCTTTC	0	177
bge_candidate885	TGGACTGTAAAGAACTATGGAG	177	0
bge_candidate886	TGGAATGTACAGAATTATGGAG	177	8
bge_candidate887	TGGAATGTAAAGACGAATGGAG	177	0
bge_candidate888	TGGGATGTAAATAAGTGTTTTG	0	176
bge_candidate889	TGGAATGTAAAGGAGTATTTTG	0	176
bge_candidate890	TGTTATGTGAATGTTGGCTTTCC	0	176
bge_candidate891	TGGGATGTAAATGAGTACTTTG	0	176
bge_candidate892	TTGAATTTAAATAAGTATTTAT	176	13
bge_candidate893	TGTTATGTGCATTTGTTCTTTCC	0	175
bge_candidate894	TGTGATGCGCATTTGGGCTTTC	0	174
bge_candidate895	TGGGATGGAAAGGAGTATGGAG	174	0
bge_candidate896	CAGAATGGAGTGAGCAGATCGA	174	18
bge_candidate897	TGGGATGTACAGGAGGGCGGTG	0	173
bge_candidate898	TTTGATTTGCATGTTGGCTTTCC	0	173
bge_candidate899	GTAAGTAGTTCTGCCGAAGA	173	0
bge_candidate900	TGTAATGTAAATAAGTATTGAG	173	46
bge_candidate901	CGCATGTTTGCAGAGCCTGGCA	172	81
bge_candidate902	TGGAATGTCCAGACGTATGGAG	172	0
bge_candidate903	TGGCATGTAAAGAAGTATTTAG	54	171
bge_candidate904	TGGAATCTAAAGAAGTATTGAG	171	5
bge_candidate905	TGGAATGTACCGAAGTCTGGAG	171	0
bge_candidate906	TGGAATGGAAATAAGTATGGAG	171	0
bge_candidate907	TGTGATGTGCATGAGGACTTTC	0	170
bge_candidate908	TGCGATGCGCATGTGGGCTTTC	0	170
bge_candidate909	TGGGATGTAAATGAGGACGTTG	0	170
bge_candidate910	TGGGATGTACAGAAGTATGTAG	6	170
bge_candidate911	GAGGGCTGGGCACGGGGGGC	170	0
bge_candidate912	AGGCAAGATGTGGGCATAGCTGA	170	7
bge_candidate913	TGGCATGTCAAGCAGTATGGAG	170	0
bge_candidate914	TGTGATATGAATGTGGGCTTTCC	0	169
bge_candidate915	TGGGATGTGAAGGTGGACTTTG	0	169
bge_candidate916	CGTGATGTGCATTTGGGCTTT	0	169
bge_candidate917	TGGAATGTAAATCAGTATGGAG	169	0
bge_candidate918	TGGAATGTAACGAAGAATGGAG	169	11
bge_candidate919	TGGAATGTAAATGAGGACTTT	0	168
bge_candidate920	TGGACTGTAACGAATTACGGAG	168	0
bge_candidate921	TGGAATTTAAAGACGTATGGAG	168	20
bge_candidate922	TGTGATTTGCATGTCGGCTTTC	0	167
bge_candidate923	TGTGATGTGTATTTGGGCTTTCC	0	167
bge_candidate924	TGGAATGTAACTAAGTATGGAG	167	27
bge_candidate925	TGTGATGTACATATGGGCTTTCC	0	166
bge_candidate926	TGGAATGTAAATATGGATTTTG	0	166
bge_candidate927	TGGGATGTACATGTGGACTTTC	0	166
bge_candidate928	TGGGATGTAAAGAAGTACGGAG	42	166
bge_candidate929	CCGGGCGAGTGCGAGAGAGTGG	166	0
bge_candidate930	TGGGATGGAAAGAAGAATGGAG	166	0
bge_candidate931	AGGCAAGATGCCGGCATAGCTGA	166	162
bge_candidate932	TGGAATGGAAAGAAGTATTGAG	166	8
bge_candidate933	TGCGATGTGCATGGGGGCTTTCC	0	165
bge_candidate934	TGGGATGTAAAGGTGGGCGGTG	0	165
bge_candidate935	TGTGATGGGCATTTGGGCTTTC	0	165
bge_candidate936	TGTGATGTACATGTGGACTTTC	0	165
bge_candidate937	GTGCGTGAAGCGGCTGTTTCCG	165	0
bge_candidate938	TGAAATGTAAAGAAGGATGGAG	165	9
bge_candidate939	CGGCGGGCGGCTTCCGGGAAACC	165	0
bge_candidate940	TGCGACGTGCATGTGGGCTTTCC	0	164
bge_candidate941	CATATTACAGGGAAGCATTAG	164	0
bge_candidate942	TGGAATTTCCAGAAGTATGGAG	164	0
bge_candidate943	TGGAATGTCAAGCAGTCTGGAG	164	0
bge_candidate944	TGGAATGTAAAGACTTATGGAG	164	0
bge_candidate945	TGTTACGTGCATTTGGGCTTTCC	0	163
bge_candidate946	TGGGATGTACAGGAGGATTTTG	0	163
bge_candidate947	TCTGGTTGTAGGTGCGCAAAAG	163	12
bge_candidate948	TGTGATGTGAATGTGTGTTTTT	0	162
bge_candidate949	GTAGGCCGGCGGAAACTCCTTG	6	162
bge_candidate950	TGTTATGTTCATGTGTGCTTTC	0	162
bge_candidate951	TGGACTGTAAAGAAGTACGCAG	162	0
bge_candidate952	TGGAATGTAAAGCAGAATGGAG	162	0
bge_candidate953	TGTGATTTTAATGTGGGCTTTCC	0	161
bge_candidate954	TGTGATGTAAATGTGTGCTTTC	0	161
bge_candidate955	TGGGATGTACATGTGGGTTTTC	0	161
bge_candidate956	TGGGATGTGAAGAAGGATGGTG	0	161
bge_candidate957	TGGAATGTAAAGAAGGACGGAG	161	0
bge_candidate958	AGGAATGAAAAGAAGAATGGAG	161	5
bge_candidate959	CGGTTGGGCGGAGCGCGTGCGTC	161	0
bge_candidate960	TGTGCTGGGCATGTGGGCTTTCC	0	160
bge_candidate961	TGTGATGTGAATGTGGATTTTC	0	160
bge_candidate962	CATATTACCGGGAAGCATTAG	160	0
bge_candidate963	TGTGATGTACATGTGTGCTTTC	0	159
bge_candidate964	TGTGATATGTATGTGGGCTTTCC	0	159
bge_candidate965	TGGAATGTACATAAGTATGGAG	159	51
bge_candidate966	TGGGATGTGCATGTCGGCTTTC	0	158
bge_candidate967	TGTCATGTGAATGTGGGCTTTC	0	158
bge_candidate968	TGTGATGGGCATGTGGGTTTTT	0	158
bge_candidate969	TGGGATGAAAAGAAGTATGGAG	158	0
bge_candidate970	GCGGATCTTCCACGCTGCGAGGG	158	0
bge_candidate971	TGGAATATAAAGAAGGATGGAG	158	14
bge_candidate972	TGTAATTTAAAGAAGTATTGAG	158	0
bge_candidate973	TGGAATGTAAAGCATTATGGAG	158	0
bge_candidate974	TGTGACGTGAATGTGGGCTTTCC	0	157
bge_candidate975	TGTGATGTTCATCTGGGCTTTCC	0	157
bge_candidate976	TGGGCTGTGCCTGTGGGCTTTCC	0	157
bge_candidate977	TGAGATGTTCATGTGGGCTTTCC	0	157
bge_candidate978	CGGCGATATCCCTCTGGCGGCT	157	0
bge_candidate979	AGGGCGAGGGCAGAAGTTCTGC	157	38
bge_candidate980	AGGCAAGATGTCGGCCTAGCTGA	157	122
bge_candidate981	TGGAATGAAAAGAAGTAGGGAG	157	0
bge_candidate982	TTGAATTTAAATAAGTATGTAT	157	6
bge_candidate983	TGGACTGTCCAGAAGTATGGAG	157	0
bge_candidate984	TGTGATGTGTATGTTGGCTTTCC	0	156
bge_candidate985	TCCGACGGGTGAGGGCGCAACTC	156	0
bge_candidate986	TGTGCTTTGCATGCGGGCTTTCC	0	155
bge_candidate987	TGTGATAGGCATGTGGGCTTTC	0	155
bge_candidate988	TGGGATGTGCATGTGGGATTTC	0	155
bge_candidate989	GAGGGCTACGCGGAGAGGTCG	155	0
bge_candidate990	TGGAATGTACAGCAGTATGGCG	155	0
bge_candidate991	TGGACTGTAAAGCAGTCTGGAG	155	0
bge_candidate992	TGTAATGTAAATAATTATTTAT	76	154
bge_candidate993	ATCCTGCTGACGAGGCTTTGCC	154	20
bge_candidate994	TGGAATTTAAAGAATTATTGAG	154	22
bge_candidate995	TGGAATGTAAAGAAGCATCGAG	154	0
bge_candidate996	TGTAATTTAAAGAAGTATTTAG	154	21
bge_candidate997	TGTGATGTTCATGAGGGCTTTC	0	153
bge_candidate998	TGGAATGGAAAGAAGAAGGGAG	153	0
bge_candidate999	TGGAATGTCACGAAGTATGGCG	153	0
bge_candidate1000	TGGAATGTCCCGCCGTCTGGCG	153	0
bge_candidate1001	TGTGATTTGCATGCGGGCTTTCC	0	152
bge_candidate1002	TGAGATATTAATTTGTATTTTT	0	152
bge_candidate1003	TGAGGTAGGAGGTTGTATATTT	0	152
bge_candidate1004	TGGAATGTAAAGGAGGGTGGTG	0	152
bge_candidate1005	TGGAATGTACAGCCGTATGGAG	152	0
bge_candidate1006	CGGGACCAGTAACCAGCCGGCC	152	0
bge_candidate1007	TGGACTGTACAGCAGTATGGAG	152	7
bge_candidate1008	TGGACTGTACAGAAGTCTGGAG	152	0
bge_candidate1009	GTTCGGACTGGTGTTAGATACG	0	151
bge_candidate1010	TGTGATGGGCCTGTGGGCTTTC	0	151
bge_candidate1011	TGTGGTGTGCATGGGGGCTTTCC	0	150
bge_candidate1012	TGGGATGTAAATGAGGGTGTTG	0	150
bge_candidate1013	TGGGATGTAAAGAAGTACTTTG	0	150
bge_candidate1014	TGGGATGTAAATAAGGACGTT	0	150
bge_candidate1015	TGGGGTGGTAGGTTGTATGGTT	150	6
bge_candidate1016	TGGACTGTAACGAAGTATGGCG	150	0
bge_candidate1017	TGGCATGTACAGCAGTATGGAG	150	0
bge_candidate1018	TGGAATGTACAGACGTCTGGCG	150	0
bge_candidate1019	TGTGATGTGCATGCTGGCTTTCC	0	149
bge_candidate1020	TGGAAGGAAAAGAAGAATGGAG	149	0
bge_candidate1021	CCCGGACCAAGCCTGGCTGAGGG	149	0
bge_candidate1022	TGGAATGTAAATACGTATGGAG	149	44
bge_candidate1023	TGGCATGTAAAGACGTCTGGAG	149	0
bge_candidate1024	TGGAATGTACAGAAGAATGGAG	149	0
bge_candidate1025	TGAGGTAGGAGGGTGGGTTGTT	0	148
bge_candidate1026	CGTGATGTTCATGTGGGCTTTC	0	148
bge_candidate1027	TGGGATGTACATAAGGGCTTTC	0	148
bge_candidate1028	TGGCATGGAAAGAAGTATGGAG	148	5
bge_candidate1029	TGGAATGGAAAGCAGTATGGAG	148	0
bge_candidate1030	TGGAATCTAAAGAAGTATGTAG	148	14
bge_candidate1031	TGGGATGTACATGAGTATTTTG	0	147
bge_candidate1032	TGTGATGTAAATAAGGGTTTTG	0	147
bge_candidate1033	AGTTCTACAGTCCGCCGATC	0	147
bge_candidate1034	TGGCATGTAAAGCAGTCTGGAG	147	0
bge_candidate1035	TGGAATGTAAAGGAGGACGGTG	0	146
bge_candidate1036	TGGGATGTGAATAAGGACTTTC	0	146
bge_candidate1037	TGGGATGTAAAGAAGTAGGGAG	146	0
bge_candidate1038	AGGCAAGATGTCGGCCTCGCTG	146	33
bge_candidate1039	TGGAATGAAAAAAAGTATGGAG	146	0
bge_candidate1040	TGGAATGTCACGAAGTCTGGAG	146	0
bge_candidate1041	TGGAATGTAAAGAAGGGTGTTG	0	145
bge_candidate1042	TGGGATGTACAGGAGGACTTTG	0	145
bge_candidate1043	TGGAATGAAAAGAAGTATTGAG	145	5
bge_candidate1044	TGGAATGTCAAGAAGTATTGCG	145	0
bge_candidate1045	TGTGATGTGCATGGTGGCTTTCC	0	144
bge_candidate1046	TGTGCTGTGCCTTTGGGCTTTCC	0	144
bge_candidate1047	TGGGATGTGAAGGTGGGTGTTG	0	144
bge_candidate1048	TGGGATGTAAATATGTATTTTG	0	144
bge_candidate1049	AGTGATGTGCATGTGTGCTTT	0	144
bge_candidate1050	TGGCATGTAAATAAGTATGGAG	144	0
bge_candidate1051	TGGGATAGAAAGATGTATAGAT	144	0
bge_candidate1052	CACCTGTAGTGGTCTGGCCGGC	144	0
bge_candidate1053	TGTAATGTAAAGAATTATGTAG	144	5
bge_candidate1054	TGGGATGTAAAGAAGTGTGGTG	0	143
bge_candidate1055	TGGCATGTAAAGAAGTCTGGCG	131	143
bge_candidate1056	TGTGATGTGCATGTGGGCATTCC	0	143
bge_candidate1057	TGGGATGTAAATGAGTGTTTTG	0	143
bge_candidate1058	TGTTATGTGAATTTGGGCTTT	0	143
bge_candidate1059	GCTTGCGTGACGGGTGTGCC	143	0
bge_candidate1060	TGGAATGGAACGAAGTATGGAG	143	0
bge_candidate1061	TGTGATGTGCATGTGGGCTATCC	0	142
bge_candidate1062	TGGGATGTACAGAAGGGTGGTG	0	142
bge_candidate1063	TGGAATGTGCATGTGGGCTTTC	0	142
bge_candidate1064	TGTGATGCTCATGTGGGCTTTC	0	142
bge_candidate1065	TGGGATGTGAATTTGGGCTTTC	0	142
bge_candidate1066	TGGAATAAAAAGAAGTATGGAG	142	5
bge_candidate1067	TGGCATTTAAAGAAGTATGGAG	142	0
bge_candidate1068	TGGAATGTACCGACGTATGGAG	142	0
bge_candidate1069	TGTAATTTAAAGAATTATGTAT	142	0
bge_candidate1070	GAAGCTCACAGGGGCCGCGTGGA	0	141
bge_candidate1071	TGCTATGTGCATGTGGGCTTTCC	0	141
bge_candidate1072	TAAGATGTGCATGTGGGCTTTC	0	141
bge_candidate1073	TGGGATGGGCATGGGGGCTTTCC	0	141
bge_candidate1074	GACGCTCACAGGGGCAGAGTGGA	0	141
bge_candidate1075	CCCGTTGGGAGGTATTCGGGCG	141	0
bge_candidate1076	CATCTTACCGGGCCGCCTTCG	141	16
bge_candidate1077	ACGTGCCGGGCCTGGGCGAG	141	0
bge_candidate1078	TGGAATTTAAAGAAGGATGGAG	141	44
bge_candidate1079	TGAAATGAAAAGAAGTATGGAG	141	0
bge_candidate1080	TGGACTGTAAAGAAGTACTGAG	141	0
bge_candidate1081	TGCGATGTGCATGTTGGCTTTCC	0	140
bge_candidate1082	TGTGATGTTAATGTTGGCTTTCC	0	140
bge_candidate1083	TGGGATGTGCAGGTGGGCTGTC	0	140
bge_candidate1084	TGAAATATAAAGAAGTATGGAG	140	5
bge_candidate1085	CCGGGCCTGGGCGAGGCGATG	140	0
bge_candidate1086	GTAAGTAGTTCGGCCGAAGACA	140	0
bge_candidate1087	GGCCTGCCGGGCTGACGGACAA	140	0
bge_candidate1088	TGAGGTGGGAGGGTGGGTTGTT	0	139
bge_candidate1089	TGTGCTGTGCCTGTGTGCTTTC	0	139
bge_candidate1090	TGTGATGGTCATGTGGGCTTTC	0	139
bge_candidate1091	GTAGGCCGGCGGAAACTATTTG	0	139
bge_candidate1092	AGTTTTCGGAAGACGGCCTTAT	139	0
bge_candidate1093	CGGCTCAGCGGTGTGCTTCACG	139	0
bge_candidate1094	TGTAATGTAAAGAAGAATGGAG	139	0
bge_candidate1095	TGGAATGTAAAGAAGAATAGAG	139	0
bge_candidate1096	TGGAATGTCAAGAAGGATGGAG	139	38
bge_candidate1097	AAGGATTGCAGGGCCCAGGGACC	139	0
bge_candidate1098	TGGCATGTACAGAAGTCTGGAG	139	0
bge_candidate1099	TGTGATTTGGATGTGGGCTTTCC	0	138
bge_candidate1100	TGGGATGTGCAGGTGGGTTTTG	0	138
bge_candidate1101	CGCGATCGTAATGGCAACGGTG	138	5
bge_candidate1102	TGGGGTAGAAGGATGTATAGAT	138	0
bge_candidate1103	TGGAATTAAAAGAAGTATGGAG	138	6
bge_candidate1104	CGGCCACTGGCGGAGAAGCGTG	138	0
bge_candidate1105	TGGACTGTAACGCAGTATGGAG	138	5
bge_candidate1106	TGGACTGTAAAGAAGTATCGAG	138	0
bge_candidate1107	CAGAGTTCTACAGTCCGACTATC	138	86
bge_candidate1108	TGGACTGTAAAGAAGTCTGGCG	138	0
bge_candidate1109	AGAGATGTGCATGTGGGCTTTC	0	137
bge_candidate1110	TGTTATTTTCATGTTGTCTTTC	0	137
bge_candidate1111	TCTCTACCGTCTCTGCATCACTA	137	7
bge_candidate1112	TGGAATGTAAAGTAGGATGGAG	137	21
bge_candidate1113	TGGAGTGTAAAGAAGAATGGAG	137	5
bge_candidate1114	TGTGATGTGAATGTGGGCGTTC	0	136
bge_candidate1115	TGGCCTGTACAGAAGTATGGAG	136	0
bge_candidate1116	AGTTATACAGTCCGACGATC	136	0
bge_candidate1117	TGTGATGTGCATGAGGGTTTTC	0	135
bge_candidate1118	TGGGATGTAAAGATGTATGGAG	135	0
bge_candidate1119	GAGGGCTGGGAACGGGGGTCC	135	0
bge_candidate1120	TGGAATGTAAAGGAGAATGGAG	135	9
bge_candidate1121	TGGAATGTAACGCCGTATGGAG	135	0
bge_candidate1122	TTTGATTTTCATGTGGGCTTTCC	0	134
bge_candidate1123	TGGAATGTAAAGAACGATGGAG	134	18
bge_candidate1124	TCCCTCGGAGGAGCCGCAGAAG	134	0
bge_candidate1125	TGTGATGTGCATGTTCGCTTTCC	0	133
bge_candidate1126	TGTGATATGCATATGGGCTTTCC	0	133
bge_candidate1127	TTTGATGTTCATGTTGGCTTTCC	0	133
bge_candidate1128	TGTTATGTTAATGTGGGCTTTC	0	133
bge_candidate1129	CATCTTACCGAGCAGCATTAG	133	43
bge_candidate1130	TGGAATTTAAAGAAGTATCGAG	133	0
bge_candidate1131	TGTAATGTAAATAAGTATTTAT	133	0
bge_candidate1132	TGTGATTTGTATGTGGGCTTTCC	0	132
bge_candidate1133	TGTGATGTCCATGTTGGCTTTCC	0	132
bge_candidate1134	TGTGATGAGCATGGGGGCTTTCC	0	132
bge_candidate1135	TGTGATGTAAATATGGACTTTC	0	132
bge_candidate1136	TTTGATTTTCATTTGGGCTTTCC	0	132
bge_candidate1137	GAAGCTCACAGGGGCAGATTGGA	0	132
bge_candidate1138	TGGAATGTAAAGACGTACGGAG	132	14
bge_candidate1139	TGAGGTAGAAGGATGTATAGAT	132	0
bge_candidate1140	TTCGGAAGACGGCCTAATTCAC	132	22
bge_candidate1141	TGGAATATAAAGAAGCATGGAG	132	5
bge_candidate1142	TTGAATGTAAATAAGTATTGAG	132	15
bge_candidate1143	TGGAATGTCCAGAAGTCTGGAG	132	0
bge_candidate1144	TGTTATTTGCATTTGTGCTTTCC	0	131
bge_candidate1145	TGTGCCGTGCCTGTGGGCTTTCC	0	131
bge_candidate1146	TTGGATGTGCATGTGGGCTTTC	0	131
bge_candidate1147	TGGAATTTCAAGAAGTATTGAG	131	0
bge_candidate1148	AGAAGCCGGGGATGACTCTCTC	131	30
bge_candidate1149	TGGCCTGTAAAGAAGTATGTAG	131	0
bge_candidate1150	TGGAATCTCAAGAAGTATGGAG	131	0
bge_candidate1151	TGGACTGTCAAGAAGTCTGGAG	131	0
bge_candidate1152	GCAAGACGGACCGAAGCGAAAG	131	0
bge_candidate1153	TGTGATGTTCATGTCGGCTTTCC	0	130
bge_candidate1154	TGTGATGTGAATGTGCGCTTTC	0	130
bge_candidate1155	TGTGGTGGGCGGGTGGGTTTTT	0	130
bge_candidate1156	GCGTGGTCGGGAAGCGGGTC	130	0
bge_candidate1157	TGGAATGTACCGAAGTATGGCG	130	0
bge_candidate1158	TGTGATGTCAATGTGGGCTTTC	0	129
bge_candidate1159	TGTTATTTGCATGTGTGCTTTC	0	129
bge_candidate1160	AAAAGCGGGCCTGCCGGGCTGA	129	0
bge_candidate1161	TAGTTCTACAGTCCGACGATC	129	0
bge_candidate1162	TGGACTGTAAAGCAGTATGGCG	129	0
bge_candidate1163	TTTGATTTTCATTTTGGCTTTCC	0	128
bge_candidate1164	TGGGATGTGAATGCGGGCTTTC	0	128
bge_candidate1165	ACAGCAAAGTGGAAGAGGCCGA	84	128
bge_candidate1166	TGGGATGTGAAGGTGGGCTGTG	0	128
bge_candidate1167	TGACTTCTTAGGGACATAAGACA	128	54
bge_candidate1168	TGTAATGTAAATGAGTATTTTT	0	127
bge_candidate1169	TGTGATGTGCCTGAGGGCTTTC	0	127
bge_candidate1170	TGAGATGCGCATGTGGGCTTTC	0	127
bge_candidate1171	CGTTGAGCGAAGAGGAGGCCGG	127	0
bge_candidate1172	TGTGAGGGGCATGTGGGCTTTCC	0	126
bge_candidate1173	TGTGATGTGCATGTCTGCTTTC	0	126
bge_candidate1174	TTTGATGTGCATGTGTTCTTTCC	0	126
bge_candidate1175	TGGCATGTGCATGTGGGCTTTC	0	126
bge_candidate1176	TGGGATGTGCAGGAGGACTTTC	0	126
bge_candidate1177	TGGTATGAAAAGAAGTATGGAG	126	0
bge_candidate1178	TGGCATGTAACGAAGTCTGGAG	126	0
bge_candidate1179	TGCGACGTATGGGAATGGCACGA	126	7
bge_candidate1180	TGTAATTTAAATAATTATTTAT	126	96
bge_candidate1181	TGTTCTGTGCCTGTGGGCTTTCC	0	125
bge_candidate1182	TGTGACGTGCACGTGGGCTTTC	0	125
bge_candidate1183	TGGGATGTAAAGGTGGGTTTTG	0	125
bge_candidate1184	TGGGATGTGAATGTGTGCTTTC	0	125
bge_candidate1185	TGGGATGTAAGGAAGTATGGAG	125	0
bge_candidate1186	TGGCATGTCACGAAGTATGGAG	125	0
bge_candidate1187	TAGGATGTGCATGTGGGCTTTC	0	124
bge_candidate1188	TGTTATGTTCATGTTGTCTTTC	0	124
bge_candidate1189	TGGGATGTCCATGTGGGCTTTC	0	124
bge_candidate1190	TGTTATGTGGATGTGGGCTTTCC	0	124
bge_candidate1191	TGGGATGTGAAGGAGGGCTGTG	0	124
bge_candidate1192	CGTGATGTGCATGTGGTCTTT	0	124
bge_candidate1193	AGTTCTACAGTCCGACGCTC	0	124
bge_candidate1194	GTAAGTAGTTCTGACGAAGACA	124	0
bge_candidate1195	TGGGATGGAAAGGAGGATGGAG	124	0
bge_candidate1196	GCGTTCTACAGTCCGACGATC	124	0
bge_candidate1197	TTGGAGTTGCAGAATTAGGCCTA	124	12
bge_candidate1198	TGGCATGTCCAGAAGTATGGAG	124	0
bge_candidate1199	TGGCATGTCAAGAAGTATGGCG	124	0
bge_candidate1200	TGGAATGTAAAGAATTATGCAG	124	0
bge_candidate1201	TGTCATGTTCATGTTGGCTTTCC	0	123
bge_candidate1202	TGTGGTGGGCGGGTGGGCTGTT	0	123
bge_candidate1203	TGTTATTTTCATGTGTTCTTTC	0	123
bge_candidate1204	TGGAATGTCAAGCAGTATGGCG	123	0
bge_candidate1205	CGCCAGTGGCCGGGACCCCTAA	123	0
bge_candidate1206	TGGAATATAAATAAGTATGGAG	123	0
bge_candidate1207	TGTGCTGTGCCTGTTGGCTTTCC	0	122
bge_candidate1208	TGAGATGTGCCTGTGGGCTTTCC	0	122
bge_candidate1209	TGTGCTGTCCATGTGGGCTTTCC	0	122
bge_candidate1210	TGGGATGTGCATGTGGGCTGTC	0	122
bge_candidate1211	TGTGATGTGCACGTTGGCTTTC	0	122
bge_candidate1212	TGTGATGTGCATGAGTGCTTTC	0	122
bge_candidate1213	TGTGATGTAAATGTGTGTTTT	0	122
bge_candidate1214	TCTCGTGTGGCTGGCTTCCGACG	122	0
bge_candidate1215	TGGAATGTAAAGAAGGATCGAG	122	18
bge_candidate1216	TGGCCTGTCAAGAAGTATGGAG	122	0
bge_candidate1217	TGTGATGTCCATGGGGGCTTTCC	0	121
bge_candidate1218	TGGGATGTACATAAGTACTTTC	0	121
bge_candidate1219	AGTTCTACAGTCCTACGATC	121	0
bge_candidate1220	TGGGATATAAAGAAGAATGGAG	121	5
bge_candidate1221	TGGCCTGTAAAGACGTATGGAG	121	51
bge_candidate1222	TGTGCTTTGCATGTTGGCTTTCC	0	120
bge_candidate1223	TGGCATGTAAAGAAGGATGTTG	0	120
bge_candidate1224	TGGCCTGTAAAGAAGTCTGGAG	120	0
bge_candidate1225	GACGAGAGATTTCGCGGCTGGTG	120	0
bge_candidate1226	TGTGATGTTTATGTGGGCTTTCC	0	119
bge_candidate1227	TGTGATGTGCCTTTTGGCTTTCC	0	119
bge_candidate1228	TGGGATGTAAAGATGGATTTTG	0	119
bge_candidate1229	TAGAATGTAAAGAAGGAGGGAG	119	0
bge_candidate1230	TGGACTGTCACGAAGTATGGAG	119	0
bge_candidate1231	AAAAAAAGGGCGGCGACTTAC	119	0
bge_candidate1232	TGGAATGGAAAGTTGGATGGAG	119	0
bge_candidate1233	TGGAATATAAAGAAGTATAGAT	119	10
bge_candidate1234	GAGGACGGCAACTTTCTGCTTG	119	35
bge_candidate1235	TGTAATTTAAAGAATTATGGAT	119	0
bge_candidate1236	TGGAATGTAAAGACGTCTTGAG	119	0
bge_candidate1237	TGGACTGTACCGAAGTATGGAG	119	5
bge_candidate1238	TGAGCTGTGCATGTGGGCTTTCC	0	118
bge_candidate1239	TGTGCTTTGCATGAGGGCTTTCC	0	118
bge_candidate1240	TGAGGTAGTAGGTTGGATATTT	0	118
bge_candidate1241	TGGCATGTAAAGAAGGATTTTG	0	118
bge_candidate1242	TGGGATGTGCAGGTGGGTGTTG	0	118
bge_candidate1243	TGTGATATTCATGTGGGCTTTCC	0	118
bge_candidate1244	TGGAATGTAGGGAAGTATGGAG	118	0
bge_candidate1245	GGAGAGGTCGCGCCGGCTCGT	118	0
bge_candidate1246	TGGGATGTCAAGAAGTATGGAG	118	9
bge_candidate1247	TGCGACGTGTGGGAATGGCACGA	118	0
bge_candidate1248	TGTGATGTAAATGAGTACTTTC	0	117
bge_candidate1249	TGGGATGTAAATGTGGGCGTTG	0	117
bge_candidate1250	TGTGATGTACATGAGGACTTTC	0	117
bge_candidate1251	TGGGATGTAAAGGTGGATTTTG	0	117
bge_candidate1252	CGTGCTGTGCATGTGGGCTTT	0	117
bge_candidate1253	TGGAATGTCCAGAAGTATCGAG	117	0
bge_candidate1254	TGGGATGCAAAGAAGTATGGAG	117	5
bge_candidate1255	TGGGATGTAAAGAGGTATGGAG	117	0
bge_candidate1256	TTTTATGTGCATTTGGGCTTTC	0	116
bge_candidate1257	TGTGATGAGCATGTGGTCTTTC	0	116
bge_candidate1258	TGTTATTTGCATTTTTGCTTTC	0	116
bge_candidate1259	TGGAATGCAAAGAAGTCTGGAG	116	0
bge_candidate1260	TGGAATGTAAGAAGGATGGAG	116	0
bge_candidate1261	GTAGGCCGGAGGAAACTACTTG	116	30
bge_candidate1262	TCAAGGCGTCTGGCGGCTTCTGC	116	0
bge_candidate1263	TGGTAGGTAAAGAAGAATGGAG	116	0
bge_candidate1264	TGGACTGTACAGACGTATGGAG	116	0
bge_candidate1265	CAAACCCAAGCGCCGTAGACGA	116	6
bge_candidate1266	GTGCGTGAAGCGGCTGTTTTCG	116	0
bge_candidate1267	AGTGATGTTCATGTGTGCTTTCC	0	115
bge_candidate1268	TTTGATGTGCATTTGGTCTTTC	0	115
bge_candidate1269	TGGGATGTGCATGAGGATTTTG	0	115
bge_candidate1270	TGGAATGTACAGAAGTATTGCG	115	0
bge_candidate1271	TGGCATGTAAAGCAGTATGGCG	115	0
bge_candidate1272	TGGAATGTAAATATGTATTTTG	0	114
bge_candidate1273	TGTGCTGTGAATGCGGGCTTTC	0	114
bge_candidate1274	TGTGATGTGAATTTGTGCTTTC	0	114
bge_candidate1275	TGTGATGTAAATTTGGGCTTTC	0	114
bge_candidate1276	TGGCCTGTAAAGCAGTATGGAG	114	0
bge_candidate1277	TGGACTGTAAAGAATTATGGCG	114	0
bge_candidate1278	TGTTATTTTCATGTGTGCTTTC	0	113
bge_candidate1279	TGGGAAGTGCATGTGGGCTTTC	0	113
bge_candidate1280	TGTTATTTGCATTTTTTCTTTC	0	113
bge_candidate1281	TGGAGTGTAAAGAAGGATGGAG	113	5
bge_candidate1282	TGGAAGGTAAAGTAGTATGGAG	113	0
bge_candidate1283	TGGAATGTAAAGAAAAATGGAG	113	0
bge_candidate1284	TGTTATTTGCATGTTGTCTTTCC	0	112
bge_candidate1285	TGTGATGTTCATTCGGGCTTTCC	0	112
bge_candidate1286	AGGCAATATGTCGGCATAGCTG	77	112
bge_candidate1287	TGGGATGTGCAGGAGGGCTGTG	0	112
bge_candidate1288	TGTGATTTTAATTTGGGCTTTC	0	112
bge_candidate1289	TGTGATGAGCCTGTGGGCTTTC	0	112
bge_candidate1290	TGTGATGTGCATGTGGTATTT	0	112
bge_candidate1291	AGGCAAGATATCGGCATAGCTG	112	18
bge_candidate1292	TTTAATTTAAAGAAGTATGGAG	112	0
bge_candidate1293	CCCGGACCACGCCTGGCTGCGGG	112	0
bge_candidate1294	TTGAATGTAAATAAGTATTTAT	112	41
bge_candidate1295	CGGTCGACTTCCCGGGTTTGGC	112	0
bge_candidate1296	TGTGATGTAAATGTGTATTTTT	0	111
bge_candidate1297	TGAGATGTGCATGTGGGATTTC	0	111
bge_candidate1298	TATGATGTGAATGTGGGCTTT	0	111
bge_candidate1299	TGGAGTGTAAAGAAGTACGGAG	111	0
bge_candidate1300	AAGAGACTGAAGACTGGCTTGA	111	20
bge_candidate1301	TGGAATGTCACGAAGTATTGAG	111	0
bge_candidate1302	TGGCATGTCAAGAAGTCTGGAG	111	0
bge_candidate1303	TGGAATGGAAAGACGTATGGAG	111	9
bge_candidate1304	TGGGATGTAAAGAACGAGGGAG	111	0
bge_candidate1305	TTTGAGGTGCATGTGGGCTTTCC	0	110
bge_candidate1306	TGGGCTGTGAATGTGGGCTTTCC	0	110
bge_candidate1307	TGTAATGTAAAGAAGGATTTAG	0	110
bge_candidate1308	TGTGATGTTCATGTGGGATTTC	0	110
bge_candidate1309	TGTGCTTTGAATGTGGGCTTTC	0	110
bge_candidate1310	TGTTATGTGCATGTTTTCTTTC	0	110
bge_candidate1311	CAGAGGTGGCTGTGGACGCGGA	110	0
bge_candidate1312	TGGAATGGACAGAAGTATGGAG	110	0
bge_candidate1313	TGTGATGTGCAGTTGGGCTTTCC	0	109
bge_candidate1314	TGGGATGTAAAGGAGGGCTGTG	0	109
bge_candidate1315	TGGGATGTAAAGAAGTACGTTG	0	109
bge_candidate1316	TGGCATGTAACGAAGTATGGCG	109	0
bge_candidate1317	TGGAATGTACAGAAGTATAGAG	109	0
bge_candidate1318	TGGACTGTCCAGAAGTATGGCG	109	0
bge_candidate1319	CCTCTCGTGGCCAATGCAGAAA	109	8
bge_candidate1320	TGGAATGTACAGAAGCATGGAG	109	12
bge_candidate1321	TGAAATGTAAATAAGTATGGAG	109	0
bge_candidate1322	TGGCATGTACAGAAGTATGGCG	109	0
bge_candidate1323	TGGCCTGTAAAGAAGTATGGCG	109	0
bge_candidate1324	TGGACTGTAAAGCCGTATGGAG	109	0
bge_candidate1325	TGAGATGTGCATGTGTGCTTTC	0	108
bge_candidate1326	TTTGATATGCATTTGGGCTTTC	0	108
bge_candidate1327	TGTGCTGTGCATGGTGGCTTTC	0	108
bge_candidate1328	TGAGATGTGTATGTGGGCTTTC	0	108
bge_candidate1329	AGGCCAGATGTCGGCATAGCTG	87	108
bge_candidate1330	GAAGATCACAGTGGCAGAGTTGA	0	108
bge_candidate1331	TGGGATGTAAATAAGGGTGTTG	0	108
bge_candidate1332	AGCGAGTGAAAGGTTGTAGGTT	108	70
bge_candidate1333	TGGACTGTAAAGAAGTACGTAG	108	0
bge_candidate1334	GACGACTTAGGTACCGGGCGGGG	108	0
bge_candidate1335	TGGCATGTCAAGACGTATGGAG	108	0
bge_candidate1336	TGAGATGTGCATATGGGCTTTCC	0	107
bge_candidate1337	TGTGACGGGCATGTGGGCTTTCC	0	107
bge_candidate1338	CGTGACGTGCATGTGGGCTTTCC	0	107
bge_candidate1339	TGTGATGTGCATGTGGTTTTTC	0	107
bge_candidate1340	TGGAACGTAAAGAAGTATGTAG	82	107
bge_candidate1341	TGGTATGTGCATTTGGGCTTTC	0	107
bge_candidate1342	GAAGCTCACACGGGCAGAGTGGA	0	107
bge_candidate1343	TGTGATTTGCATCTGGGCTTTC	0	107
bge_candidate1344	TGGAATGTAAATGAGGGCTTTC	0	107
bge_candidate1345	TATGATGTTCATGTGGGCTTTC	0	107
bge_candidate1346	TGGGATGTTAAGAAGGAGGGAG	107	0
bge_candidate1347	TCCTTCGCGGTCGTCTGCGGCG	107	0
bge_candidate1348	TGGAAGGGAAAGAAGCATGGAG	107	0
bge_candidate1349	GAGGGCTGGGCACGGGGGTGC	107	0
bge_candidate1350	TGGACTGTCAAGCAGTATGGAG	107	0
bge_candidate1351	AGGCAAGATGGCGGCATAGCTG	106	27
bge_candidate1352	AGGCAAGATGTCGGGATAGCTG	106	25
bge_candidate1353	TGGAATGTAAAAAAGTATTGAG	106	0
bge_candidate1354	TGGCATGTACCGAAGTATGGAG	106	0
bge_candidate1355	TGAGATGTGCATGAGGGCTTTCC	0	105
bge_candidate1356	TGTGATGCGCATGTTGGCTTTCC	0	105
bge_candidate1357	TGGGATGTAAAGATGGGCTTTC	0	105
bge_candidate1358	TGTGATGTAAATGTGTACTTTC	0	105
bge_candidate1359	TGTGATGTGCATTTGGGATTTC	0	105
bge_candidate1360	TGTGATGTGAATGTGTTCTTTC	0	105
bge_candidate1361	TGTGATGTAAATATGTATTTTC	0	105
bge_candidate1362	TGTAATTTAAATAATTATGTAT	105	0
bge_candidate1363	TGGAATGCAAAGAAGTATGTAG	105	15
bge_candidate1364	CATCTTACCGCGCAGCATTAG	105	15
bge_candidate1365	TGAAATATAAAAAAGAATGGAG	105	0
bge_candidate1366	TGTACTGTAAAGAATTATGGAG	105	0
bge_candidate1367	TGGAATGTCCCGCAGTATGGAG	105	0
bge_candidate1368	TGGAATGCAAAGCAGTATGGAG	105	0
bge_candidate1369	TCCGAATATTGAAAGCTGAAGCA	105	53
bge_candidate1370	TGGGATGTAAAGATGGATGTTG	0	104
bge_candidate1371	TGTGATGTGCATAGGGGCTTTCC	0	104
bge_candidate1372	TGTTATTTGCATGTTTGCTTTCC	0	104
bge_candidate1373	TGGAATGTGAATGTGGGCTTTC	0	104
bge_candidate1374	TGTAATGTAAATGAGGATTTTT	0	104
bge_candidate1375	TGGAATGGAAAGATGGATGGAG	104	0
bge_candidate1376	TGGAATGGAAAGATGTATAGAG	104	0
bge_candidate1377	TGGCATGTAAAGGAGTATGGAG	104	14
bge_candidate1378	CATCTTACCGGTCATCATTAG	104	0
bge_candidate1379	AGTTCTACAGTCCGCCGCTC	104	0
bge_candidate1380	GGCTCTCGCGGTGTACTCTTCGG	104	0
bge_candidate1381	TTTAATTTAAATAAGTATTTAT	104	10
bge_candidate1382	TGTGATGTGTATGGGGGCTTTCC	0	103
bge_candidate1383	TGGAATGTGAAGAAGGATGGAG	75	103
bge_candidate1384	TGTGAAGTGCATGTTGGCTTTC	0	103
bge_candidate1385	TGAGATAGTAATTTGTATTTTT	0	103
bge_candidate1386	GAAGCTCACAGGGGCAGAGGGGA	0	103
bge_candidate1387	TGGGATGTAAATAAGGGCGTTC	0	103
bge_candidate1388	TGGAATGTAAAGGAGGACGTTG	0	103
bge_candidate1389	TGGCATGTAACGCAGTATGGAG	103	0
bge_candidate1390	CAGCTTACCGGGAAGCATTAG	103	0
bge_candidate1391	TGGAATGTACAGACGTATGGCG	103	0
bge_candidate1392	TGGTATGGAAAGAAGGATGGAG	103	0
bge_candidate1393	TGGGATGTAACGAAGTATGGAG	103	11
bge_candidate1394	TGGAATGTCAAGCAGTATGTAG	103	0
bge_candidate1395	TGGAATTTAAAGAAGTATGTCG	103	0
bge_candidate1396	TGGAATTTACAGAAGTATGTAG	103	6
bge_candidate1397	TGGAATGGCAAGAAGTATGGAG	103	0
bge_candidate1398	TGAGACGTGCATGTGGGCTTTCC	0	102
bge_candidate1399	TGGGATGTGAAGGTGGGTGGTG	0	102
bge_candidate1400	TGTGACGTGCATGTTGTCTTTC	0	102
bge_candidate1401	TGAGGTAGTAGGGTGTATATTT	0	102
bge_candidate1402	TGTGCTCTGCATGTGGGCTTTCC	0	102
bge_candidate1403	TGGAAGGTAAAGAAGTATGTAG	102	21
bge_candidate1404	TGGAATGTAAAGCAGTACGGAG	102	0
bge_candidate1405	TTTGATTTGCATGTGGTCTTTCC	0	101
bge_candidate1406	TGGGATGTAAATAAGGATTGTG	0	101
bge_candidate1407	GTATGCCGGCGGAAACTACTTG	0	101
bge_candidate1408	TGTGATGGGCGGGTGGGCTTTT	0	101
bge_candidate1409	TGTGATGTACATGTGGGTTTTC	0	101
bge_candidate1410	TGAGGTAGTAATTTGTATTTTT	0	101
bge_candidate1411	TGAGATATGCATGGGGGCTTTCC	0	101
bge_candidate1412	TGTTATTTGCATTTGTTCTTTCC	0	101
bge_candidate1413	AGGCAAGATGACGGCATATCTG	0	101
bge_candidate1414	GGCCCGCCGGGCTGACGGACAA	101	0
bge_candidate1415	CAACAACGGAAGCAGATGACAA	101	26
bge_candidate1416	TGGCATGCAAAGAAGTATGGAG	101	0
bge_candidate1417	TGTGATGTTCATGGGGGCTTTCC	0	100
bge_candidate1418	TGTGCTGTGCCTGTGGTCTTTC	0	100
bge_candidate1419	TGTGATGTGCACTTGGGCTTTC	0	100
bge_candidate1420	TGTGATGTGCCTGTTGTCTTTCC	0	100
bge_candidate1421	TGTGATGTGCAGGTGGGCGTTC	0	100
bge_candidate1422	TGTGATGTACATAAGTACTTTC	0	100
bge_candidate1423	TGGGATGTGAATAAGGGTTTTG	0	100
bge_candidate1424	TGTGCTGAGCATGTGGGCTTT	0	100
bge_candidate1425	TGGAATGTAAGGAAGAATGGAG	100	0
bge_candidate1426	TGGAATGTAAAGAAGGGTGGAG	100	0
bge_candidate1427	TTCTGACGGGGAGGGCGCGACTC	100	0
bge_candidate1428	TGGAATAGAAAGAAGAATGGAG	100	0
bge_candidate1429	TGGCCCACAAGTACATCATTTC	0	5
bge_candidate1430	ACGGTGGTCTCGCGCCAAGCGCTT	5	0
		290763	5215516
